# Supplementary material for: m1A-mediated regulation of BIRC2 mRNA stability drives apoptosis evasion and tumor progression in liver cancer
Source: Cell Death Dis. 2026 Apr 16;17(1):630. doi: 10.1038/s41419-026-08731-z (PMC13350948; doi:10.1038/s41419-026-08731-z)
Supplement: Supplementary file 2 — Supplementary Tables [file 41419_2026_8731_MOESM2_ESM.zip › Supplementary Table S1.xlsx]

## Sheet: Table S1 
					Table S1 Background demographic of the study cohorts
Number	Diagnosis	Gender	Age	Primary organ	Metastatic site	Grade	Size (cm)	Neural invasion	Lymph node metastasis	Distant metastasis	T	N	M	HBsAg	HBsAb	HBcAb	HBeAg	HBeAb	AFP（ug/L）
1	Hepatocellular carcinoma	male	55	yes	no	Ⅱ	5.5*5*3.5	no	no	no	T1b	N0	M0	-	+	+	-	-	11.5
2	Hepatocellular carcinoma	male	59	yes	no	Ⅱ-Ⅲ	3*3*2.5	no	yes	no	T2	N1	M0	-	+	+	-	-	19.39
3	Hepatocellular carcinoma	male	79	yes	no	Ⅱ	2*1.7*0.9	no	no	no	T1b	N0	M0	+	-	+	-	+	16.5
4	Hepatocellular carcinoma	male	53	yes	no	Ⅱ	3.3*2.5*2	no	no	no	T1b	N0	M0	+	-	+	-	+	995
5	Hepatocellular cancer	male	66	yes	no		3.5*2*1	no	no	no	T2	N0	M0	+	-	+	-	+	23.58	CA199 +
6	Primary liver cancer	male	69	yes	no	Ⅱ	3*2.6*3	no	no	no	T1b	N0	M0	+	-	+	-	+	5.66
7	Hepatocellular cancer	male	45	yes	no	Ⅱ	3*2*2	no	no	no	T1b	N0	M0	+	-	+	-	+	84.85
8	Hepatocellular cancer	male	79	yes	no	Ⅱ	4*3.5*3	no	no	no	T2	N0	M0	+	-	+	-	+	2.04
9	Intrahepatic cholangiocarcinoma	female	57	yes	no	Ⅱ	5*4.5*4.5	yes	no	no	T2	N0	M0	+	+	+	-	+	2.33
10	Hepatocellular carcinoma	male	57	yes	no	Ⅰ-Ⅱ	2.8*4.2*3	no	no	no	T1b	N0	M0	-	-	-	-	-	3.01
11	Hepatocellular carcinoma	male	69	yes	no	Ⅱ	4*4*3.5	no	no	no	T1b	N0	M0	+	-	+	-	+	4.3
12	Hepatocellular carcinoma	male	53	yes	no	Ⅱ	15*12*5.5	no	yes	no	T2	N1	M0	+	-	+	+	-	25.57
13	Hepatocellular cancer	male	42	yes	no	Ⅱ	5*3*3	no	no	no	T2	N0	M0	+	-	+	-	-	1.69
14	Hepatocellular cancer	male	60	yes	no	IVA	4.0*3.5*2	no	no	no	T4	N0	M0	+	-	-	-	-	1.90937
15	Hepatocellular cancer	male	50	yes	no	Ⅱ	4*3.6*2.4	no	no	no	T1	N0	M0	+	-	-	-	-	0.01887
