# Supplementary material for: m1A-mediated regulation of BIRC2 mRNA stability drives apoptosis evasion and tumor progression in liver cancer
Source: Cell Death Dis. 2026 Apr 16;17(1):630. doi: 10.1038/s41419-026-08731-z (PMC13350948; doi:10.1038/s41419-026-08731-z)
Supplement: Supplementary file 2 — Supplementary Tables [file 41419_2026_8731_MOESM2_ESM.zip › Supplementary Table S2.xlsx]

## Sheet: Table S2
Table S2 Sequences of shRNAs or siRNAs
Name		Sequences
sh-NC	gRNA	5'- UUCUCCGAACGUGUCACGU -3'
sh-ALKBH3-1	gRNA	5'- GCUGUUCCAAUAUCCAGUCUU -3'
sh-ALKBH3-2	gRNA	5'- CUGUGCCAGUCCACGCUGUCUU -3'
siNC	Sense	5'- UUCUCCGAACGUGUCACGUdTdT -3'
	Anti-sense	3'- dTdTAAGAGGCUUGCACAGUGCA -5'
siALKBH3-1	Sense	5'- GACUGGAUAUUGGAACAGCUU -3'
	Anti-sense	5'- GCUGUUCCAAUAUCCAGUCUU -3'
siALKBH3-2	Sense	5'- GACAGCGUGGACUGGCACAGU -3'
	Anti-sense	5'- CUGUGCCAGUCCACGCUGUCUU -3'
siYTHDF3-1	Sense	5'- GGGCAUUAGGAAAUACCCCUU -3'
	Anti-sense	5'- GGGGUAUUUCCUAAUGCCCUU -3'
siYTHDF3-2	Sense	5'- GCAAUGUGGGAAUUGGGGGUU -3'
	Anti-sense	5'- CCCCCAAUUCCCACAUUGCUU -3'
siYTHDF2	Sense	5'- GGCAUGAAUACUAUAGACCAUU -3'
	Anti-sense	5'- UGGUCUAUAGUAUUCAUGCCUU -3'
