# Supplementary material for: m1A-mediated regulation of BIRC2 mRNA stability drives apoptosis evasion and tumor progression in liver cancer
Source: Cell Death Dis. 2026 Apr 16;17(1):630. doi: 10.1038/s41419-026-08731-z (PMC13350948; doi:10.1038/s41419-026-08731-z)
Supplement: Supplementary file 2 — Supplementary Tables [file 41419_2026_8731_MOESM2_ESM.zip › Supplementary Table S3.xlsx]

## Sheet: Table S3
Table S3 Sequences of primers
Name		Sequences
GAPDH	Sense	5'- GCACCGTCAAGGCTGAGAAC -3'
	Anti-sense	5'- TGGTGAAGACGCCAGTGGA -3'
ACTB	Sense	5'- GGCCAACCGCGAGAAGATGAC -3'
	Anti-sense	5'- GGATAGCACAGCCTGGATAGCAAC -3'
18S	Sense	5'- CGGACAGGATTGACAGATTGATAGC -3'
	Anti-sense	5'- TGCCAGAGTCTCGTTCGTTATCG -3'
ALKBH3	Sense	5'- CCACTGCTAAGAGCCATCTCCA -3'
	Anti-sense	5'- TCAATCACTCGTGGCTCAGGAG -3'
BIRC2	Sense	5'- GCCATCTAGTGTTCCAGTTCAGC -3'
	Anti-sense	5'- CACCTCAAGCCACCATCACAAC -3'
pre-BIRC2	Sense	5'- AAGTTGGCTCAAGTTAGGCATCATC -3'
	Anti-sense	5'- ACAGTGGTGGAGATGGTGAGATG -3'
BIRC2-3'UTR	Sense	5'- GGAGTAGTGTCACTGCTTGTTATGC -3'
	Anti-sense	5'- CGGCACCATAACTCTGATGAACTC -3'
BIRC2-5'UTR	Sense	5'- GCGGGCCGTATCTCCTTGTC -3'
	Anti-sense	5'- TTCTTCAGGGTTGTAAATCGCAGTG -3'
BIRC2-5'UTR-1 (U1)	Sense	5'- GCGGGCCGTATCTCCTTGTC -3'
	Anti-sense	5'- TTCTTCAGGGTTGTAAATCGCAGTG -3'
BIRC2-5'UTR-2 (U2)	Sense	5'- CCCCCTGCAGTAATAAATCCCA -3'
	Anti-sense	5'- AGCCTTCTTTCTGAAAACTCTTAC -3'
BIRC2-5'UTR-3 (U3)	Sense	5'- TCTGATAACACTAGAAAGGACAAGT -3'
	Anti-sense	5'- ACAGCACACTTTTTACACTGCA -3'
BIRC2-5'UTR-4 (U4)	Sense	5'- GCCAAATTCATTTGACATCAAGCAC -3'
	Anti-sense	5'- GGGGAAGTCAATACCCACAAGC -3'
BIRC2-5'UTR-5 (U5)	Sense	5'- TGATGATAAGCTGTGTGAACTTAGC -3'
	Anti-sense	5'- GCAGGCTTCTTTCCCTATAAGC -3'
BIRC2-5'UTR-6 (U6)	Sense	5'- AACTCTTTCAGGTAACCTAAGTGCT -3'
	Anti-sense	5'- GCTGGCATAGGAGGATGAAG -3'
BIRC2-5'UTR-7 (U7)	Sense	5'- CCCCAAAGAGTTGTGTTCTAAGT -3'
	Anti-sense	5'- ACCACAAAAAGAAATCAATGATAGACT -3'
R-Luc	Sense	5'- AAGGAGAAGGGCGAGGTTAGAC -3'
	Anti-sense	5'- CCGAAGGTAGGCGTTGTAGTTG -3'
h-Luc	Sense	5'- TGGACATCACCTATGCCGAGTAC -3'
	Anti-sense	5'- GATGCGGTGGTTGGTGTTCAG -3'
NFKB1	Sense	5'- GCCCACTCGCTGCCTCTC -3'
	Anti-sense	5'- ATGTCTCCACGCCGCTGTC -3'
Flag	Sense	5'- GTCATCTGGTAGTATGCCAGG -3'
	Anti-sense	5'- CTTGTCATCGTCATCCTTGTAATCG -3'
