# Supplementary material for: m1A-mediated regulation of BIRC2 mRNA stability drives apoptosis evasion and tumor progression in liver cancer
Source: Cell Death Dis. 2026 Apr 16;17(1):630. doi: 10.1038/s41419-026-08731-z (PMC13350948; doi:10.1038/s41419-026-08731-z)
Supplement: Supplementary file 2 — Supplementary Tables [file 41419_2026_8731_MOESM2_ESM.zip › Supplementary Table S4.xlsx]

## Sheet: Table S4-YTHDF3-pd-mass 
Table S4. YTHDF3 pull-down and mass spectrometry analysis
sh-A3			sh-NC			Abundances: sh-A3/sh-NC>2
Accession	Gene Symbol	Abundances (Normalized): F2: Sample	Accession	Gene Symbol	Abundances (Normalized): F1: Sample	Gene Symbol
P25787	PSMA2	4.18959e+06	P60709	ACTB	6.27227e+10	ACLY
A0JLT2	MED19	4.12603e+06	P35579	MYH9	3.72516e+10	ACTR3
P41567	EIF1	4.07011e+06	P01857	IGHG1	1.0659e+10	AGO2
P35613	BSG	4.04672e+06	Q15149	PLEC	5.06417e+09	AHNAK
O14949	UQCRQ	4027551	P68032	ACTC1	4.29862e+09	AIF1L
Q9Y678	COPG1	4018204	P04264	KRT1	3.94712e+09	AIFM1
P14923	JUP	3.98751e+06	P21333	FLNA	3.43012e+09	ARF3
Q9NZN4	EHD2	3982977	P35580	MYH10	3.01206e+09	ATIC
P61803	DAD1	3.92859e+06	O14950	MYL12B	2808063748	ATP1A1
Q9BWU1	CDK19	3.9144e+06	P05787	KRT8	2.73293e+09	ATP5F1B
Q13620	CUL4B	3.90939e+06	O00159	MYO1C	2.34045e+09	ATP5MF
P55263	ADK	3.87087e+06	O43707	ACTN4	2.03806e+09	ATP6V1A
Q96AY3	FKBP10	3.84781e+06	P13645	KRT10	2.02265e+09	ATXN2L
P30876	POLR2B	3.84386e+06	P04406	GAPDH	1.94453e+09	BAG2
Q00688	FKBP3	3.84026e+06	P68104	EEF1A1	1.72204e+09	BASP1
P53004	BLVRA	3.83534e+06	Q04695	KRT17	1.62991e+09	BCLAF1
P08243	ASNS	3.83448e+06	P07951	TPM2	1.58179e+09	BUB3
O15144	ARPC2	3.82643e+06	P08729	KRT7	1.50557e+09	BZW1
O75643	SNRNP200	3821184	P13639	EEF2	1307780147	CAD
O75937	DNAJC8	3797511	P11142	HSPA8	1.22673e+09	CALD1
Q92747	ARPC1A	3.79631e+06	Q7Z739	YTHDF3	1.18525e+09	CAPRIN1
Q13162	PRDX4	3.755e+06	P17844	DDX5	1.16039e+09	CAPZA2
Q9Y5S9	RBM8A	3722452	O43795	MYO1B	1.10891e+09	CCT2
Q9UBE0	SAE1	3.71779e+06	P35527	KRT9	1.10448e+09	CCT3
Q9H2D6	TRIOBP	3698394	P08238	HSP90AB1	1.08339e+09	CCT6A
O60942	RNGTT	3686997	P07437	TUBB	1.06026e+09	CCT8
Q96AZ6	ISG20	3.664e+06	P11940	PABPC1	1.01368e+09	CD44
O15027	SEC16A	3.6523e+06	Q01082	SPTBN1	1.0083e+09	CFL1
Q86YQ8	CPNE8	3.64432e+06	P68363	TUBA1B	9.86306e+08	CORO1B
Q9UHV7	MED13	3617577	Q9UHB6	LIMA1	9.31988e+08	CPS1
Q3ZCQ8	TIMM50	3.61298e+06	Q96PK6	RBM14	8.65282e+08	CS
P53618	COPB1	3.60902e+06	P05783	KRT18	8.56041e+08	CSRP1
Q8IVT2	MISP	3600313	P05187	ALPP	8.55858e+08	CUL4B
Q96QK1	VPS35	3.56242e+06	P09651	HNRNPA1	8.2363e+08	CYCS
P08670	VIM	3.55383e+06	P06733	ENO1	8.18856e+08	DARS1
Q86UE4	MTDH	3.52355e+06	Q13813	SPTAN1	8.0022e+08	DAZAP1
P00966	ASS1	3.49701e+06	P23246	SFPQ	7.79615e+08	DDX1
P55809	OXCT1	3.49343e+06	P12814	ACTN1	7.78802e+08	DDX17
Q9UK53	ING1	3.49256e+06	P07355	ANXA2	7.63276e+08	DDX21
Q9UHD8	SEPTIN9	3.47764e+06	P46940	IQGAP1	7.27371e+08	DDX6
Q8WUM4	PDCD6IP	3.45558e+06	Q12965	MYO1E	7.0273e+08	DHX15
O95433	AHSA1	3.44203e+06	P00338	LDHA	6.96767e+08	DHX30
Q9UQM7	CAMK2A	3.43882e+06	P11021	HSPA5	635821377	DHX36
Q9H3N1	TMX1	3.41504e+06	P61978	HNRNPK	6.21055e+08	DNAJB1
Q8WU90	ZC3H15	3.40946e+06	Q16643	DBN1	619935019	DPM1
P47895	ALDH1A3	3393798	Q00839	HNRNPU	5.74788e+08	DRG1
Q9UJC5	SH3BGRL2	3385798	Q05682	CALD1	5.70761e+08	DST
Q96EP5	DAZAP1	3373245	P00558	PGK1	5.60902e+08	DYNC1H1
O14639	ABLIM1	3324481	P22626	HNRNPA2B1	5.54309e+08	ECH1
Q1KMD3	HNRNPUL2	3.32209e+06	P05141	SLC25A5	504243974	EEF1D
Q9H0A0	NAT10	3.31711e+06	P62805	H4C1; H4C11; H4C12; H4C13; H4C14; H4C15; H4C16; H4C2; H4C3; H4C4; H4C5; H4C6; H4C8; H4C9	461165844	EIF2S1
Q9H8V3	ECT2	3.31303e+06	Q9UM54	MYO6	4.54785e+08	EIF2S3
Q9H910	JPT2	3.27249e+06	P13010	XRCC5	4.51338e+08	EIF3A
Q9Y3M9	ZNF337	3267466	P04075	ALDOA	4.33912e+08	EIF3B
P28066	PSMA5	3.25555e+06	P47756	CAPZB	4.30512e+08	EIF3CL
Q15596	NCOA2	3.24541e+06	P09874	PARP1	4.2955e+08	EIF3E
Q16531	DDB1	3.23614e+06	O75369	FLNB	4.25617e+08	EIF3F
P62195	PSMC5	3.23609e+06	P19338	NCL	413559366	EIF3I
Q13228	SELENBP1	3.22523e+06	P14618	PKM	3.99969e+08	EIF3L
P21281	ATP6V1B2	3.211e+06	Q06830	PRDX1	3.90574e+08	EIF4B
Q8IXT5	RBM12B	3.1752e+06	P23396	RPS3	382529864	EIF4G1
Q15436	SEC23A	3.14755e+06	P12268	IMPDH2	3.69739e+08	EIF4H
P23193	TCEA1	3111312	Q15646	OASL	3.69135e+08	EIF5A
O14929	HAT1	3.10554e+06	Q9ULV4	CORO1C	3.58866e+08	EIF5B
P30085	CMPK1	3.09441e+06	O00571	DDX3X	3.52469e+08	EP300
P54578	USP14	3094052	P0DMV9	HSPA1B	3.51915e+08	EPPK1
Q9UJS0	SLC25A13	3.09024e+06	P61247	RPS3A	3.51209e+08	ERP29
Q8WUX1	SLC38A5	3.08861e+06	P29401	TKT	3.5034e+08	ETF1
Q9BV86	NTMT1	3.08196e+06	Q9NYL9	TMOD3	3.46118e+08	ETFA
P17980	PSMC3	3074658	P35908	KRT2	3.41158e+08	EWSR1
P78330	PSPH	3.0631e+06	P10809	HSPD1	328214060	FARSA
P49720	PSMB3	3.06272e+06	P62249	RPS16	3.22083e+08	FARSB
P60709	ACTB	6.36966e+10	P06748	NPM1	3.17148e+08	FASN
P35579	MYH9	6.08801e+10	O43809	NUDT21	3.1594e+08	FKBP10
P01857	IGHG1	9612052302	P12956	XRCC6	3.10472e+08	FUS
Q15149	PLEC	5.34917e+09	P51114	FXR1	3.04201e+08	G3BP1
P68032	ACTC1	4372973645	P62937	PPIA	303095565	GCFC2
P04264	KRT1	4.18528e+09	P09923	ALPI	2.99786e+08	GCN1
P21333	FLNA	4.02127e+09	P62701	RPS4X	2.97629e+08	GLUD1
P35580	MYH10	5.16717e+09	P52907	CAPZA1	297500736	GNG12
O14950	MYL12B	3.40675e+09	Q15233	NONO	2.95109e+08	HACL1
P05787	KRT8	7.3313e+09	P16402	H1-3	2.94385e+08	HADHA
O00159	MYO1C	1.89e+09	P15880	RPS2	2.90625e+08	HCFC1
P07437	TUBB	1.86497e+09	P46781	RPS9	2.82989e+08	HNRNPA0
P13645	KRT10	2.60191e+09	Q16777	H2AC20	2.82218e+08	HNRNPF
P04406	GAPDH	2.0899e+09	P05161	ISG15	273598770	HNRNPL
P68104	EEF1A1	2.53264e+09	P26599	PTBP1	2.73352e+08	HNRNPM
P68363	TUBA1B	1.81579e+09	P60866	RPS20	2.68615e+08	HNRNPR
P07951	TPM2	2.29049e+09	P84243	H3-3A; H3-3B	264317740	HNRNPUL1
O43707	ACTN4	1.68473e+09	Q08211	DHX9	2.63588e+08	HRNR
P11940	PABPC1	1581889654	P02545	LMNA	2.60394e+08	HSP90AB1
P11142	HSPA8	1.57953e+09	Q8N684	CPSF7	2.59151e+08	HSPA4
P08729	KRT7	1.55987e+09	P63104	YWHAZ	2.56878e+08	HSPA9
Q96PK6	RBM14	1504911770	Q13045	FLII	2.55931e+08	HSPB1
O43795	MYO1B	2.79481e+09	O60506	SYNCRIP	2.53594e+08	HSPD1
P23246	SFPQ	1.36936e+09	P06753	TPM3	2.51368e+08	HSPE1
P08238	HSP90AB1	2.29345e+09	P31943	HNRNPH1	2.51079e+08	IFIT3
Q7Z739	YTHDF3	1.36049e+09	P60842	EIF4A1	2.46872e+08	ILF3
Q04695	KRT17	1310629471	P62851	RPS25	246034476	INF2
P35527	KRT9	1.1889e+09	Q9H3U5	MFSD1	244997952	ING1
Q05682	CALD1	1.16725e+09	Q92499	DDX1	2.37938e+08	KRT14
P06733	ENO1	1.09974e+09	P52272	HNRNPM	2.37294e+08	KRT18
P17844	DDX5	1.06509e+09	Q9UPQ0	LIMCH1	2.35864e+08	KRT2
P05783	KRT18	3.98051e+09	P62280	RPS11	2.26892e+08	KRT6B
P05141	SLC25A5	1.04543e+09	P35637	FUS	226137912	KRT8
P60660	MYL6	1039925445	P60174	TPI1	223622528	LAMP1
P19338	NCL	1018134583	P14625	HSP90B1	219604050	LARP1
P07355	ANXA2	1012649626	Q92841	DDX17	2.12608e+08	LARP4
Q9UHB6	LIMA1	1009420758	P07900	HSP90AA1	207925470	LDHB
P10809	HSPD1	9.40108e+08	P67936	TPM4	205934892	LMNB1
P22626	HNRNPA2B1	9.20804e+08	Q16658	FSCN1	2.05436e+08	LRPPRC
P09651	HNRNPA1	8.18025e+08	P51991	HNRNPA3	204188368	LSM12
P13639	EEF2	8.12207e+08	Q96C19	EFHD2	2.02499e+08	LUC7L3
P05187	ALPP	8.0532e+08	Q07955	SRSF1	1.99208e+08	MAP4
Q92499	DDX1	8.00614e+08	P62826	RAN	1.95451e+08	MARS1
P35908	KRT2	7.82464e+08	P62244	RPS15A	192820120	MCM3
P61978	HNRNPK	7.4786e+08	P39023	RPL3	1.89211e+08	MCM6
P62249	RPS16	700592049	P43243	MATR3	187904171	MCM7
Q9ULV4	CORO1C	6.96472e+08	P07195	LDHB	1.8698e+08	MDH2
Q15233	NONO	6.92228e+08	P18085	ARF4	1.85407e+08	MED14
P67936	TPM4	6.84262e+08	P62269	RPS18	178772944	MED16
P23396	RPS3	6.75312e+08	Q16629	SRSF7	178709237	MED17
Q00839	HNRNPU	6.6848e+08	Q92614	MYO18A	1.72213e+08	MED23
P11021	HSPA5	658219969	Q5QNW6	H2BC18	1.72159e+08	MED27
P61247	RPS3A	6.42378e+08	P62277	RPS13	1.70641e+08	MSH2
P62701	RPS4X	636684425	P13797	PLS3	1.69895e+08	MTHFD1
P00338	LDHA	6.33363e+08	Q7Z417	NUFIP2	1.68951e+08	MYL6
P06748	NPM1	6.32284e+08	P31327	CPS1	1.66693e+08	MYL6B
Q13813	SPTAN1	6.30811e+08	P78527	PRKDC	165760758	MYO1B
O00571	DDX3X	6.30255e+08	P62899	RPL31	165063867	NACA
P12956	XRCC6	6.18548e+08	Q15717	ELAVL1	1.59921e+08	NCBP1
P06753	TPM3	604834447	P18124	RPL7	1.59733e+08	NCL
Q08J23	NSUN2	5.96358e+08	Q8WWM7	ATXN2L	1.55644e+08	NME2
P62937	PPIA	592846534	P09493	TPM1	154928159	NONO
P47756	CAPZB	5.91523e+08	P62263	RPS14	1.54561e+08	NPEPPS
Q06830	PRDX1	5.8356e+08	P67809	YBX1	1.54358e+08	NSUN2
P15880	RPS2	5.83462e+08	P60660	MYL6	1.53904e+08	NUDC
O75369	FLNB	5.69251e+08	P62081	RPS7	1.53604e+08	OGDH
P46781	RPS9	5.61281e+08	P25705	ATP5F1A	1.51262e+08	OLA1
P35637	FUS	5.38285e+08	P62913	RPL11	149620915	P3H1
Q16643	DBN1	517282653	Q12792	TWF1	1.46224e+08	PABPC4
Q08211	DHX9	5.1423e+08	P26373	RPL13	144575265	PAICS
Q01082	SPTBN1	5.09776e+08	Q6NYC8	PPP1R18	143012802	PALLD
P04075	ALDOA	5.05344e+08	P05388	RPLP0	142388194	PAWR
P52272	HNRNPM	5.02385e+08	P17096	HMGA1	135904264	PBK
P0DMV9	HSPA1B	4.97795e+08	Q14847	LASP1	131516829	PCNA
P62269	RPS18	492806982	P38159	RBMX	128217721	PCNP
Q8WWM7	ATXN2L	491853762	P84103	SRSF3	126643051	PDIA4
P12814	ACTN1	4.8839e+08	P62917	RPL8	1.26202e+08	PDLIM1
P13010	XRCC5	4.88024e+08	P38646	HSPA9	1.2306e+08	PEBP1
Q9NYL9	TMOD3	4.81888e+08	Q9UN86	G3BP2	1.20503e+08	PFKM
P62081	RPS7	4.74505e+08	Q04637	EIF4G1	1.20307e+08	PFN1
P14618	PKM	4.71218e+08	P61353	RPL27	1.18129e+08	PGAM1
P29401	TKT	4.63118e+08	P35251	RFC1	1.16821e+08	PGM1
Q92841	DDX17	4.60065e+08	P49327	FASN	1.1662e+08	PGRMC2
Q9UPQ0	LIMCH1	4.58195e+08	P62995	TRA2B	1.14411e+08	PHB2
P07195	LDHB	4.551e+08	Q14103	HNRNPD	1.13686e+08	PHC3
Q13283	G3BP1	4.40814e+08	Q13310	PABPC4	1.13397e+08	PHGDH
P05388	RPLP0	439064910	P13647	KRT5	1.12285e+08	PPIB
P62280	RPS11	4.33201e+08	P30101	PDIA3	1.12158e+08	PPP1R10
P62851	RPS25	429617344	P40429	RPL13A	110886795	PPP1R12A
P46940	IQGAP1	4.29477e+08	Q00325	SLC25A3	1.096e+08	PPP2R1A
P39023	RPL3	4.08797e+08	A0A0G2JRQ6		108043808	PRDX5
P31327	CPS1	3.92914e+08	Q9Y2W1	THRAP3	107179484	PRKDC
P62277	RPS13	3.88053e+08	P61254	RPL26	1.07157e+08	PRPF40A
O43809	NUDT21	3.87999e+08	O95996	APC2	106585352	PRPS2
P12268	IMPDH2	384991505	P14678	SNRPB	105004612	PRRC2A
P47755	CAPZA2	3.83965e+08	P15924	DSP	1.04468e+08	PSMB5
P49327	FASN	3.7729e+08	Q02878	RPL6	103251572	PSPC1
P60842	EIF4A1	3.76633e+08	O76041	NEBL	101098592	PTMA
P78527	PRKDC	3.73951e+08	P46063	RECQL	1.00848e+08	PURB
P60866	RPS20	369889669	Q9Y3I0	RTCB	9.83907e+07	PYM1
P23921	RRM1	3.68216e+08	P51116	FXR2	9.78713e+07	RAB14
P18124	RPL7	3.62909e+08	Q00610	CLTC	9.74974e+07	RACK1
P07900	HSP90AA1	3.62268e+08	P23921	RRM1	9.59886e+07	RAPH1
P00558	PGK1	3.53702e+08	Q9NR12	PDLIM7	9.54122e+07	RARS1
P62244	RPS15A	3.47184e+08	Q8IY21	DDX60	9.41591e+07	RBM15
O60506	SYNCRIP	3.39644e+08	P46779	RPL28	93710588	RBM25
Q14444	CAPRIN1	338494510	P62829	RPL23	9.28028e+07	RBM3
P63104	YWHAZ	327497657	P62906	RPL10A	8.88992e+07	RBM33
P52907	CAPZA1	3.22816e+08	P14866	HNRNPL	87811194	RBM8A
P62263	RPS14	321142383	P04083	ANXA1	8.69799e+07	RBMX
O14974	PPP1R12A	3.18483e+08	Q13283	G3BP1	8.65977e+07	RFC2
Q04637	EIF4G1	309889760	Q92900	UPF1	8.65518e+07	RFC4
P25705	ATP5F1A	3.00017e+08	Q7Z2W4	ZC3HAV1	8.5863e+07	RFX1
P62917	RPL8	2.92228e+08	P15531	NME1	8.58181e+07	RPA1
P62899	RPL31	290643097	Q9Y608	LRRFIP2	8.56573e+07	RPL10
Q8N684	CPSF7	288750801	P62750	RPL23A	83825384	RPL10A
P38159	RBMX	287958392	P24844	MYL9	8.28042e+07	RPL12
P26599	PTBP1	2.8751e+08	Q14444	CAPRIN1	8.24186e+07	RPL14
P43243	MATR3	2.85045e+08	O75140	DEPDC5	81991096	RPL15
P14625	HSP90B1	2.81793e+08	Q9Y520	PRRC2C	8.09438e+07	RPL17
P30050	RPL12	275078270	P11387	TOP1	8.07812e+07	RPL18
P18085	ARF4	274009006	Q9Y224	RTRAF	7.98688e+07	RPL18A
P38646	HSPA9	273029828	P08758	ANXA5	7.98159e+07	RPL21
Q96C19	EFHD2	2.68934e+08	P36578	RPL4	7.94157e+07	RPL22
P62805	H4C1; H4C11; H4C12; H4C13; H4C14; H4C15; H4C16; H4C2; H4C3; H4C4; H4C5; H4C6; H4C8; H4C9	264103448	P23284	PPIB	78434202	RPL23A
P26373	RPL13	263190036	P07910	HNRNPC	7.80527e+07	RPL24
Q07955	SRSF1	2.63045e+08	P42166	TMPO	7.77688e+07	RPL26
P51114	FXR1	2.62466e+08	P48634	PRRC2A	74242431	RPL3
P09923	ALPI	255865834	Q07020	RPL18	7.32651e+07	RPL30
Q7Z417	NUFIP2	2.55445e+08	Q16555	DPYSL2	7.25772e+07	RPL34
Q02878	RPL6	254151068	P49411	TUFM	7.17649e+07	RPL35A
P51991	HNRNPA3	254003797	Q96ST3	SIN3A	7.10162e+07	RPL36
P61254	RPL26	2.52484e+08	P08670	VIM	7.06096e+07	RPL38
P48634	PRRC2A	2.49385e+08	P46783	RPS10	69571014	RPL4
P62906	RPL10A	248571101	Q96N67	DOCK7	6.9098e+07	RPL5
Q16658	FSCN1	2.47363e+08	P63173	RPL38	6.84183e+07	RPL6
Q9Y3I0	RTCB	239140586	P46776	RPL27A	6.78507e+07	RPL7
Q13310	PABPC4	238997449	P07737	PFN1	6.68345e+07	RPL7A
P23284	PPIB	238157599	P27635	RPL10	6.61083e+07	RPL8
P35250	RFC2	237807964	P30050	RPL12	6.58587e+07	RPL9; RPL9P7; RPL9P8; RPL9P9
P62826	RAN	237744268	P36957	DLST	6.54594e+07	RPLP0
P46783	RPS10	2.30664e+08	P19474	TRIM21	65344251	RPLP2
P36578	RPL4	2.2931e+08	P26038	MSN	6.52061e+07	RPS10
P61353	RPL27	2.28735e+08	Q7RTR2	NLRC3	65122316	RPS12
P62750	RPL23A	2.2768e+08	Q06787	FMR1	6.45467e+07	RPS13
P07737	PFN1	227584082	P62136	PPP1CA	6.45404e+07	RPS14
Q15717	ELAVL1	222028300	Q9Y2H6	FNDC3A	6.31017e+07	RPS15
P62913	RPL11	2.21579e+08	Q9HCE1	MOV10	6.30042e+07	RPS16
P67809	YBX1	2.20965e+08	Q9UQ35	SRRM2	6.28275e+07	RPS17
Q16543	CDC37	215897904	P49207	RPL34	6.26678e+07	RPS18
Q13045	FLII	2.15209e+08	P39019	RPS19	6.15927e+07	RPS19
P84103	SRSF3	215001226	Q9UQ80	PA2G4	61337978	RPS2
Q9UM54	MYO6	2.14884e+08	P37802	TAGLN2	61243576	RPS23
P49411	TUFM	2.10752e+08	Q15365	PCBP1	6.08883e+07	RPS24
P52597	HNRNPF	210079707	P63244	RACK1	60081088	RPS26
P40429	RPL13A	207920564	Q9NQX4	MYO5C	5.99192e+07	RPS28
Q5QNW6	H2BC18	2.02291e+08	Q15648	MED1	5.96772e+07	RPS4X
P22392	NME2	2.02189e+08	P62266	RPS23	5.81014e+07	RPS6
Q9UN86	G3BP2	2.01825e+08	P32119	PRDX2	5.75937e+07	RPS7
Q12792	TWF1	2.0177e+08	P62854	RPS26	57573918	RPS8
P14678	SNRPB	1.92238e+08	P53999	SUB1	56608835	RPSA
Q00325	SLC25A3	1.90857e+08	Q09666	AHNAK	56393459	RRM1
Q92900	UPF1	1.89955e+08	P06744	GPI	55603519	RTCB
P09874	PARP1	1.84492e+08	P07237	P4HB	5.55994e+07	RTRAF
Q9H3U5	MFSD1	184352560	Q13247	SRSF6	5.53384e+07	RUVBL1
Q00610	CLTC	1.83001e+08	P38919	EIF4A3	54958629	RUVBL2
O95996	APC2	181932720	P18077	RPL35A	54822048	SAP30
P06576	ATP5F1B	1.80351e+08	Q02543	RPL18A	5.4681e+07	SDHA
P14866	HNRNPL	1.78137e+08	P04843	RPN1	5.43054e+07	SEPTIN2
P18621	RPL17	1.75368e+08	Q92769	HDAC2	5.33821e+07	SEPTIN7
P46779	RPL28	1.73977e+08	P06576	ATP5F1B	53260662	SERPINH1
P62241	RPS8	172992866	P62241	RPS8	5.31929e+07	SF3A1
Q02543	RPL18A	172483560	Q07065	CKAP4	5.26353e+07	SF3A3
Q9Y224	RTRAF	1.66004e+08	P46777	RPL5	5.19059e+07	SF3B3
P62266	RPS23	164261934	P80723	BASP1	51527180	SHMT2
P63244	RACK1	1.63818e+08	P30041	PRDX6	5.14847e+07	SLC25A11
P60174	TPI1	162030202	P35268	RPL22	51461900	SLC25A5
Q07020	RPL18	157848006	P02768	ALB	5.11226e+07	SLC25A6
P62424	RPL7A	1.57383e+08	P68371	TUBB4B	5.04853e+07	SND1
P02545	LMNA	1.57153e+08	P08195	SLC3A2	5.04515e+07	SNRNP70
P62995	TRA2B	155330182	Q8NC51	SERBP1	5.01471e+07	SNRPA
P46777	RPL5	1.54265e+08	Q16630	CPSF6	4.98321e+07	SNRPA1
P27635	RPL10	1.53511e+08	P32969	RPL9; RPL9P7; RPL9P8; RPL9P9	4.968e+07	SNRPD1
Q9Y2W1	THRAP3	153381889	Q12905	ILF2	4.95426e+07	SNRPD3
Q14103	HNRNPD	1.51061e+08	O15479	MAGEB2	4.95243e+07	SNRPE
P63173	RPL38	149472448	Q92945	KHSRP	4.82356e+07	SORBS2
P35268	RPL22	149212024	Q04837	SSBP1	48147743	SPECC1
P07910	HNRNPC	1.42263e+08	Q8NCA5	FAM98A	4.80843e+07	SPECC1L
P51116	FXR2	142077994	Q08945	SSRP1	4.80305e+07	SRP14
P04083	ANXA1	1.40368e+08	P27824	CANX	4.75884e+07	SRSF8
Q8WX93	PALLD	1.40312e+08	Q96HS1	PGAM5	47080498	SSB
P39019	RPS19	138665861	Q6UB99	ANKRD11	46968376	SSBP1
P61313	RPL15	137709700	P26641	EEF1G	46806085	ST13P4
P30101	PDIA3	1.33847e+08	P42677	RPS27	46650855	STIP1
Q16777	H2AC20	132410923	P08174	CD55	4.66228e+07	STMN1
P37802	TAGLN2	1.32211e+08	Q92522	H1-10	45868912	STRAP
P62854	RPS26	131615201	P52597	HNRNPF	45750210	SUDS3
B5ME19	EIF3CL	1.30433e+08	P84098	RPL19	45720238	SVIL
P49207	RPL34	130218392	Q8IVT2	MISP	45246666	TAGLN2
P18077	RPL35A	1.28439e+08	P61313	RPL15	4.48362e+07	TARS1
Q16629	SRSF7	128311665	P21291	CSRP1	44352239	TCOF1
Q09666	AHNAK	1.2643e+08	Q99729	HNRNPAB	4.41872e+07	TCP1
P18669	PGAM1	125865179	Q14CN4	KRT72	43965160	TIMM50
Q9Y520	PRRC2C	123856307	Q01105	SET	43184827	TJP1
P62140	PPP1CB	1.23081e+08	Q15424	SAFB	4.25594e+07	TK1
P52292	KPNA2	1.22874e+08	P05387	RPLP2	4.23652e+07	TMED10
P55884	EIF3B	121547305	O00425	IGF2BP3	4.20752e+07	TPM3
Q14152	EIF3A	1.20562e+08	P27816	MAP4	4.20672e+07	TPM4
Q04837	SSBP1	1.18084e+08	P45880	VDAC2	42013578	TRIP13
P31943	HNRNPH1	117727486	P21796	VDAC1	4.15483e+07	TSR1
P46778	RPL21	117305642	P18669	PGAM1	4.14705e+07	TUBB6
P41091	EIF2S3	1.15245e+08	P26447	S100A4	41444208	TUFM
P62888	RPL30	114178440	P26368	U2AF2	4.13056e+07	TXNRD1
Q9UQ80	PA2G4	1.13433e+08	Q0ZGT2	NEXN	4.1263e+07	UBA1
Q6PI26	SHQ1	111375992	P62316	SNRPD2	4.11908e+07	UBAP2L
Q13011	ECH1	1.10925e+08	Q5VU92	DCAF12L1	41175264	UPF1
P80723	BASP1	1.08487e+08	P46782	RPS5	40950163	USP10
P13647	KRT5	108387651	P62753	RPS6	40655783	VAPA
P06744	GPI	107517533	Q9NZB2	FAM120A	4.04479e+07	VARS1
P17987	TCP1	107261350	Q9H0E3	SAP130	4.02817e+07	VCL
P13797	PLS3	1.06445e+08	Q9UII4	HERC5	39790984	VCP
Q9Y263	PLAA	104825776	O95425	SVIL	3.95733e+07	WDR1
P63241	EIF5A	1.04689e+08	O14974	PPP1R12A	39534068	XRN2
P32969	RPL9; RPL9P7; RPL9P8; RPL9P9	103734659	Q07666	KHDRBS1	3.94091e+07	CNOT1
P15924	DSP	1.02421e+08	P63241	EIF5A	3.91322e+07	KRT16
P24844	MYL9	1.01317e+08	P62424	RPL7A	3.84943e+07	MYO5A
O94875	SORBS2	1.00332e+08	P47755	CAPZA2	3.79083e+07	SSR4
Q9NR12	PDLIM7	1.0025e+08	P46778	RPL21	37337732	PKP2
P08195	SLC3A2	9.94848e+07	P28838	LAP3	37215268	KPNA2
P62829	RPL23	9.93815e+07	Q32MZ4	LRRFIP1	3.63985e+07	BAIAP2L1
P04792	HSPB1	9.85588e+07	O60244	MED14	3.63797e+07	USP14
Q8NC51	SERBP1	9.80225e+07	P35613	BSG	36276406	JUP
Q92945	KHSRP	9.6465e+07	P53396	ACLY	3.61568e+07	RFC5
P23528	CFL1	9.63212e+07	Q96JP2	MYO15B	36104140	SURF4
Q8IY50	SLC35F3	95298473	P62258	YWHAE	3.58832e+07	EIF3G
P46776	RPL27A	94302844	Q15084	PDIA6	3.56095e+07	EIF4G2
P21291	CSRP1	93663240	Q9Y5B9	SUPT16H	3.55658e+07	DDX56
P27816	MAP4	9.31701e+07	Q7L1Q6	BZW1	3.51978e+07	CBX4
P20042	EIF2S2	9.27277e+07	P23381	WARS1	3.47281e+07	ATP6V1G1
Q7L1Q6	BZW1	92061046	Q96QC0	PPP1R10	3.46312e+07	PRRC2B
Q69YQ0	SPECC1L	9.02381e+07	P27797	CALR	3.40442e+07	PSAT1
Q9UQ35	SRRM2	9.00892e+07	P62841	RPS15	3.38649e+07	RPL36A
P27824	CANX	8.99115e+07	Q96AG4	LRRC59	33324638	SMC2
P05387	RPLP2	89543496	Q7L014	DDX46	33232224	UBAP2
P42677	RPS27	88835900	Q9NQW6	ANLN	3.31542e+07	CPT1A
P38919	EIF4A3	88636087	P08865	RPSA	32810967	LANCL1
O15479	MAGEB2	86132806	P62857	RPS28	3.27572e+07	PRKCSH
P53396	ACLY	8.55121e+07	Q8NE71	ABCF1	3.26892e+07	SFXN3
Q12905	ILF2	8.50047e+07	O95255	ABCC6	32668142	SEPTIN9
Q8NCA5	FAM98A	8.48831e+07	P50991	CCT4	32520720	CAP1
P84098	RPL19	83260035	Q99832	CCT7	3.21864e+07	ABCF2
P51449	RORC	83028320	P09038	FGF2	31397237	BRMS1L
P62841	RPS15	8.24464e+07	Q99700	ATXN2	3.13692e+07	DNM1
O43143	DHX15	8.23372e+07	O94832	MYO1D	31359294	NUSAP1
P26447	S100A4	82313371	Q14683	SMC1A	31311382	HEXIM1
O95425	SVIL	8.14826e+07	P33992	MCM5	3.09954e+07	PRPF8
P62753	RPS6	8.13848e+07	P15121	AKR1B1	30649543	NUP153
P62316	SNRPD2	8.08491e+07	P60903	S100A10	30322306	TOP3B
O00425	IGF2BP3	8.07314e+07	P60763	RAC3	3.02717e+07	PDCD6IP
Q13247	SRSF6	80726325	P06312	IGKV4-1	30084942	TOX4
Q6PKG0	LARP1	8.00527e+07	O43196	MSH5	29781428	PLCH1
P78344	EIF4G2	7.93585e+07	Q8IYA6	CKAP2L	29729074
Q15648	MED1	7.93515e+07	P23528	CFL1	29519366
Q0ZGT2	NEXN	7.83381e+07	P10321	HLA-C	2.90497e+07
P84243	H3-3A; H3-3B	78192614	P62987	UBA52	28763548
P07237	P4HB	7.81829e+07	P61026	RAB10	28451503
P26196	DDX6	77949155	Q01081	U2AF1	27944341
A0A0G2JRQ6		77879664	P22670	RFX1	27742980
Q15393	SF3B3	7.76558e+07	Q01813	PFKP	2.76283e+07
P42704	LRPPRC	7.73754e+07	O00148	DDX39A	2.76187e+07
P83731	RPL24	7.61676e+07	P84095	RHOG	2.71278e+07
Q7Z2W4	ZC3HAV1	7.5973e+07	Q9NYF8	BCLAF1	27038766
P62857	RPS28	75595090	P39656	DDOST	26988131
P34897	SHMT2	7.55215e+07	Q969H8	MYDGF	2.69474e+07
P51610	HCFC1	7.51124e+07	O43143	DHX15	26884659
Q16630	CPSF6	7.47051e+07	P26639	TARS1	26671968
P13667	PDIA4	74662911	P24941	CDK2	26568790
Q96QC0	PPP1R10	7.45566e+07	P59998	ARPC4	26492190
Q01105	SET	74412116	Q3MHD2	LSM12	2.61338e+07
P08865	RPSA	73827822	Q9NWB6	ARGLU1	26103754
Q15365	PCBP1	7.37612e+07	Q5T9A4	ATAD3B	2.55812e+07
P32119	PRDX2	7.34276e+07	P02533	KRT14	25509476
P36957	DLST	7.30185e+07	Q99623	PHB2	2.51709e+07
O60244	MED14	7.29697e+07	Q9BRL6	SRSF8	25034988
P08708	RPS17	7.22144e+07	Q93074	MED12	2.48672e+07
Q27J81	INF2	7.18234e+07	O00299	CLIC1	24817508
P60228	EIF3E	71293728	P25205	MCM3	2.47498e+07
P30041	PRDX6	7.11241e+07	Q8WWI1	LMO7	2.43329e+07
Q12906	ILF3	7.03022e+07	P05198	EIF2S1	2.43216e+07
P68371	TUBB4B	7.00146e+07	P62273	RPS29	24157979
P09493	TPM1	6.98274e+07	Q96RN5	MED15	2.39132e+07
P16402	H1-3	69632538	Q3KQV3	ZNF792	23806104
P62258	YWHAE	69473973	P61513	RPL37A	23721067
Q7L2E3	DHX30	6.90729e+07	P62318	SNRPD3	2.3426e+07
P15311	EZR	68151619	P37108	SRP14	2.33822e+07
Q96ST3	SIN3A	6.80362e+07	Q00577	PURA	22950797
P09012	SNRPA	68015244	P08708	RPS17	2.27642e+07
P26641	EEF1G	6.70483e+07	Q9H6X2	ANTXR1	22716320
Q6NYC8	PPP1R18	6.65672e+07	P31946	YWHAB	2.26476e+07
Q01844	EWSR1	6.62971e+07	Q27J81	INF2	2.25701e+07
Q9BUJ2	HNRNPUL1	6.62383e+07	Q68DL7	C18orf63	22245558
Q9NYF8	BCLAF1	6.57195e+07	Q12888	TP53BP1	22064967
Q07666	KHDRBS1	6.48337e+07	O15427	SLC16A3	2.20414e+07
P04843	RPN1	6.46999e+07	E9PAV3	NACA	21932985
Q12965	MYO1E	6.33953e+07	P16383	GCFC2	21880882
Q3MHD2	LSM12	6.32045e+07	P17987	TCP1	21478792
Q96N67	DOCK7	6.29062e+07	Q7RTP6	MICAL3	2.14354e+07
P27694	RPA1	6.07463e+07	P83731	RPL24	2.13793e+07
P14649	MYL6B	60439669	P53007	SLC25A1	21300596
Q13838	DDX39B	6.03116e+07	O14818	PSMA7	2.13003e+07
Q9NR30	DDX21	5.92804e+07	P27695	APEX1	2.122e+07
P22670	RFX1	5.92486e+07	O95573	ACSL3	2.10352e+07
P14324	FDPS	59174419	Q9NVC6	MED17	21013307
P99999	CYCS	5.73637e+07	Q14554	PDIA5	20997062
P61204	ARF3	5.71853e+07	P62888	RPL30	20909760
P37108	SRP14	56790545	P41250	GARS1	2.06214e+07
Q14694	USP10	5.67629e+07	P63010	AP2B1	2.04558e+07
P02533	KRT14	5.61604e+07	P05556	ITGB1	20307536
P29692	EEF1D	5.60993e+07	Q16851	UGP2	20159934
P27797	CALR	5.60808e+07	P99999	CYCS	2.01141e+07
P26639	TARS1	5.59605e+07	Q6UXN9	WDR82	20093639
P05198	EIF2S1	55914493	P27348	YWHAQ	19990452
Q92686	NRGN	55879496	Q16778	H2BC21	19885824
Q9BRL6	SRSF8	55728880	P31942	HNRNPH3	1.98715e+07
Q06787	FMR1	55693031	P40926	MDH2	1.97391e+07
Q99729	HNRNPAB	5.50372e+07	Q6MZP7	LIN54	1.95421e+07
Q99623	PHB2	5.48301e+07	Q15366	PCBP2	19495496
P05023	ATP1A1	5.45775e+07	O94875	SORBS2	1.94443e+07
Q99700	ATXN2	54312666	O60885	BRD4	1.94108e+07
Q13523	PRPF4B	54247736	Q01844	EWSR1	19170530
Q9Y262	EIF3L	53715277	P49748	ACADVL	1.90671e+07
P78371	CCT2	5.26003e+07	Q562R1	ACTBL2	18895376
O75083	WDR1	52560159	Q12906	ILF3	1.8873e+07
Q9Y3U8	RPL36	52522920	P04844	RPN2	18592159
P25205	MCM3	5.16502e+07	P04792	HSPB1	1.842e+07
Q13151	HNRNPA0	5.13041e+07	P33176	KIF5B	18395082
P62318	SNRPD3	50935148	O95433	AHSA1	18283500
P50991	CCT4	5.08596e+07	P26196	DDX6	1.82307e+07
Q92769	HDAC2	5.05403e+07	Q69YQ0	SPECC1L	1.78674e+07
P19474	TRIM21	5.04796e+07	Q14974	KPNB1	1.78383e+07
P06493	CDK1	50156925	Q07157	TJP1	17743084
P57678	GEMIN4	50146464	Q96I24	FUBP3	1.77012e+07
Q96HS1	PGAM5	5.00948e+07	O14979	HNRNPDL	17659344
Q68DK2	ZFYVE26	48609356	Q9UHX1	PUF60	1.76484e+07
E9PAV3	NACA	4.82289e+07	Q14576	ELAVL3	17643428
Q9NQW6	ANLN	47842660	Q9NX63	CHCHD3	1.75354e+07
Q9NVC6	MED17	4.71615e+07	O94973	AP2A2	1.747e+07
P25398	RPS12	4.64802e+07	Q9NR30	DDX21	1.74231e+07
P62273	RPS29	46209104	P27105	STOM	1.74067e+07
P23526	AHCY	45982559	P09972	ALDOC	17206514
P55072	VCP	4.59171e+07	P50990	CCT8	1.7118e+07
P62847	RPS24	45708321	Q13595	TRA2A	17098478
Q9Y2X0	MED16	4.54032e+07	P0DP25	CALM3	1.68976e+07
P50990	CCT8	4.52772e+07	Q96AE4	FUBP1	1.68906e+07
Q96IZ0	PAWR	4.50221e+07	Q9Y383	LUC7L2	1.68825e+07
P40926	MDH2	4.49961e+07	Q9Y6N5	SQOR	16731475
O43175	PHGDH	4.47605e+07	Q08J23	NSUN2	1.67172e+07
Q6UB99	ANKRD11	44706180	P22392	NME2	16389259
P16383	GCFC2	44618220	P29558	RBMS1	16116228
P26358	DNMT1	43788004	O75964	ATP5MG	15809169
Q96QR8	PURB	4.37048e+07	Q9NZI8	IGF2BP1	1.58073e+07
P61604	HSPE1	43663859	Q8NBF2	NHLRC2	15669653
P23588	EIF4B	4.28334e+07	Q96CW1	AP2M1	15485436
O94826	TOMM70	42631804	O75083	WDR1	1.5405e+07
P84095	RHOG	4.20895e+07	P50395	GDI2	1.53873e+07
Q9NVI7	ATAD3A	4.186e+07	P06730	EIF4E	15371047
Q9NZB2	FAM120A	4.18493e+07	Q96F44	TRIM11	1.53095e+07
Q93074	MED12	4.17937e+07	P08133	ANXA6	1.51394e+07
P08758	ANXA5	41360185	P68366	TUBA4A	1.5059e+07
Q96AG4	LRRC59	4.08148e+07	P29692	EEF1D	1.49889e+07
Q15084	PDIA6	4.08002e+07	Q6PKG0	LARP1	1.49722e+07
P26368	U2AF2	4.04397e+07	Q14247	CTTN	1.495e+07
P60903	S100A10	40230248	P16949	STMN1	14883381
Q96RN5	MED15	3.96547e+07	P07814	EPRS1	1.48661e+07
Q07157	TJP1	3.93541e+07	Q13151	HNRNPA0	1.47356e+07
P46782	RPS5	39195409	O95782	AP2A1	14694925
P50914	RPL14	38559110	P35250	RFC2	1.46233e+07
Q09161	NCBP1	3.8463e+07	P05023	ATP1A1	1.41126e+07
Q5M775	SPECC1	3.82338e+07	P49368	CCT3	1.40834e+07
Q01081	U2AF1	38112902	Q9NZ01	TECR	1.40559e+07
Q8WWI1	LMO7	3.79637e+07	Q9UK76	JPT1	1.40243e+07
P12236	SLC25A6	37746600	Q01650	SLC7A5	1.39356e+07
Q7KZF4	SND1	3.70765e+07	P51149	RAB7A	1.39238e+07
Q9Y608	LRRFIP2	37069416	P08754	GNAI3	13909347
Q9Y5B9	SUPT16H	3.70146e+07	Q9BUJ2	HNRNPUL1	1.38989e+07
Q9BQI0	AIF1L	3.69752e+07	Q96QR8	PURB	13701726
P31939	ATIC	36974250	O75494	SRSF10	13524071
P53007	SLC25A1	36953539	Q96II8	LRCH3	1.3501e+07
Q15646	OASL	3.67525e+07	P42765	ACAA2	1.34844e+07
Q9Y266	NUDC	3.65406e+07	Q9C0C2	TNKS1BP1	1.34607e+07
P12004	PCNA	3.65086e+07	P53621	COPA	1.34297e+07
Q6UXN9	WDR82	3.6146e+07	Q14152	EIF3A	1.33306e+07
P11172	UMPS	35984604	P00747	PLG	1.32394e+07
P42166	TMPO	3.58163e+07	Q16576	RBBP7	1.32004e+07
P31946	YWHAB	3.5785e+07	P02786	TFRC	13061859
P49368	CCT3	35361277	P62847	RPS24	13006460
Q86V81	ALYREF	35209334	P48047	ATP5PO	12884083
P16949	STMN1	3.51902e+07	P04040	CAT	12796944
P59998	ARPC4	3.46195e+07	Q9UMS4	PRPF19	12749508
P02768	ALB	34481150	P61160	ACTR2	12666355
P61513	RPL37A	3.43049e+07	P61204	ARF3	12631090
Q07065	CKAP4	3.40273e+07	Q9Y3U8	RPL36	12577484
Q32MZ4	LRRFIP1	33895631	Q9UHV7	MED13	1.25603e+07
P27708	CAD	3.38668e+07	Q9Y262	EIF3L	12426608
O00151	PDLIM1	33392016	Q15393	SF3B3	1.23064e+07
Q96EV2	RBM33	33265611	P47914	RPL29	12247016
P21796	VDAC1	3.31638e+07	O75448	MED24	1.22149e+07
Q96KB5	PBK	32896854	P35249	RFC4	12165184
O75533	SF3B1	3.26875e+07	Q86VP6	CAND1	1.21519e+07
P00505	GOT2	3.25658e+07	Q9Y3C7	MED31	1.2146e+07
Q08945	SSRP1	3.24033e+07	Q9ULK4	MED23	1.19873e+07
P33992	MCM5	32345537	P78417	GSTO1	11695287
Q99832	CCT7	3.16617e+07	Q9P2E9	RRBP1	1.16488e+07
O75526	RBMXL2	31469260	B5ME19	EIF3CL	1.16321e+07
Q9UG63	ABCF2	3.14672e+07	P41091	EIF2S3	1.15926e+07
Q14157	UBAP2L	3.13753e+07	Q96HR3	MED30	1.15703e+07
P39656	DDOST	31299695	P62633	CNBP	1.14492e+07
P40227	CCT6A	3.12855e+07	P53814	SMTN	11418714
Q13435	SF3B2	3.12373e+07	O95816	BAG2	1.14087e+07
Q16881	TXNRD1	31204641	P17812	CTPS1	1.13078e+07
O15371	EIF3D	31172884	P62314	SNRPD1	11222763
P18206	VCL	3.11032e+07	P27694	RPA1	1.12088e+07
Q02218	OGDH	3.09907e+07	Q14498	RBM39	11196101
Q96I24	FUBP3	3.07003e+07	Q9P258	RCC2	11164405
Q8NE71	ABCF1	30547643	Q14694	USP10	1.1114e+07
P51153	RAB13	30459539	P62304	SNRPE	1.10159e+07
P11586	MTHFD1	3.021e+07	P30040	ERP29	1.08316e+07
Q15366	PCBP2	29849658	P22314	UBA1	1.07815e+07
P41250	GARS1	2.979e+07	P51148	RAB5C	1.07112e+07
Q92616	GCN1	2.96207e+07	P40227	CCT6A	1.0676e+07
Q9HCE1	MOV10	29386066	Q9NX02	NLRP2	10541111
Q01813	PFKP	2.92308e+07	O95373	IPO7	10485838
Q9Y2H6	FNDC3A	2.89817e+07	O75874	IDH1	1.04817e+07
P61326	MAGOH	28332658	Q92616	GCN1	1.04751e+07
P22314	UBA1	2.83045e+07	P11166	SLC2A1	1.04063e+07
O15372	EIF3H	2.81537e+07	P27708	CAD	1.03513e+07
Q8WXF1	PSPC1	28019740	O75746	SLC25A12	1.03479e+07
P48643	CCT5	2.80107e+07	Q15007	WTAP	10346218
O95816	BAG2	27937049	P37837	TALDO1	1.0318e+07
O75821	EIF3G	2.78116e+07	Q16527	CSRP2	1.03111e+07
P63010	AP2B1	2.77356e+07	O43175	PHGDH	10219304
P62861	FAU	27688398	P62820	RAB1A	10216044
P30040	ERP29	2.75953e+07	Q14739	LBR	1.01447e+07
Q9ULK4	MED23	27542680	Q9H1E3	NUCKS1	10004507
Q14204	DYNC1H1	27401319	Q06323	PSME1	9987235
P45880	VDAC2	2.71818e+07	Q9BQI0	AIF1L	9875148
P00367	GLUD1	27134793	P30086	PEBP1	9.84529e+06
O60437	PPL	26986224	Q9NQC3	RTN4	9.82112e+06
O95573	ACSL3	2.69684e+07	Q8WXF1	PSPC1	9.67212e+06
O43684	BUB3	2.68614e+07	Q9BXP5	SRRT	9.52308e+06
O60333	KIF1B	26767294	Q9Y5A9	YTHDF2	9380065
P14868	DARS1	2.65721e+07	Q15629	TRAM1	9.37472e+06
P33993	MCM7	2.64411e+07	Q9H944	MED20	9369225
P36542	ATP5F1C	2.63466e+07	Q02218	OGDH	9.36564e+06
P11216	PYGB	25985656	Q7RTV0	PHF5A	9320794
O95232	LUC7L3	2.581e+07	P09012	SNRPA	9234962
O14818	PSMA7	25796273	Q70UQ0	IKBIP	9.23489e+06
Q9Y4E6	WDR7	25727172	P18621	RPL17	9107195
P30086	PEBP1	25581552	Q70E73	RAPH1	9.07001e+06
P23381	WARS1	2.55769e+07	P08621	SNRNP70	9046871
P35249	RFC4	2.5222e+07	Q09161	NCBP1	8.99173e+06
P27695	APEX1	25123762	Q7L2E3	DHX30	8.97274e+06
P31040	SDHA	2.50323e+07	P25398	RPS12	8879102
Q9NSD9	FARSB	2.50133e+07	P50914	RPL14	8857279
O00299	CLIC1	2.48095e+07	P51571	SSR4	8.79877e+06
Q96F44	TRIM11	2.47279e+07	Q86UP2	KTN1	8.77128e+06
Q6P2Q9	PRPF8	2.46878e+07	P52565	ARHGDIA	8.7295e+06
P27105	STOM	2.4439e+07	P33991	MCM4	8.72671e+06
P04844	RPN2	2.43977e+07	P39748	FEN1	8.63769e+06
P22234	PAICS	2.4396e+07	Q03518	TAP1	8.59912e+06
P53999	SUB1	24319379	O75586	MED6	8.57045e+06
Q14974	KPNB1	2.39928e+07	P33993	MCM7	8.55887e+06
Q7RTP6	MICAL3	2.39164e+07	P05455	SSB	8.54182e+06
O14979	HNRNPDL	2.37922e+07	Q5T1M5	FKBP15	8.53471e+06
Q9Y265	RUVBL1	23672699	Q8TB72	PUM2	8508572
Q9UHX1	PUF60	2.36457e+07	P12429	ANXA3	8456187
Q14160	SCRIB	2.36003e+07	Q5M775	SPECC1	8326035
P04183	TK1	2.31746e+07	P0C0L4	C4A	8.30469e+06
O75448	MED24	23158807	P09661	SNRPA1	8.23372e+06
P09429	HMGB1	23141600	Q99496	RNF2	8.22405e+06
P62314	SNRPD1	23038908	Q99584	S100A13	8.20362e+06
O75534	CSDE1	2.3034e+07	P22234	PAICS	8.18218e+06
P50395	GDI2	2.28522e+07	P18206	VCL	8.14987e+06
P08651	NFIC	22789536	P31949	S100A11	8.10418e+06
Q13595	TRA2A	22773851	P09913	IFIT2	8085762
P06312	IGKV4-1	22669394	O75131	CPNE3	8.05026e+06
P62304	SNRPE	22295648	P00367	GLUD1	8.01647e+06
Q7L2H7	EIF3M	2.21202e+07	P40939	HADHA	7.98867e+06
P05455	SSB	2.20319e+07	Q8NDX5	PHC3	7975329
Q8IV04	TBC1D10C	21710636	O60762	DPM1	7.93367e+06
P15927	RPA2	2.16661e+07	Q9H2D6	TRIOBP	7.86907e+06
P34932	HSPA4	2.16369e+07	O00712	NFIB	7.8241e+06
Q15645	TRIP13	2.13931e+07	P46977	STT3A	7736255
P11908	PRPS2	2.1345e+07	P20073	ANXA7	7720249
Q16576	RBBP7	2.12942e+07	P62491	RAB11A	7708219
P19525	EIF2AK2	2.12905e+07	Q14192	FHL2	7.66438e+06
O43390	HNRNPR	21234635	Q9UGI8	TES	7.66237e+06
Q96T37	RBM15	21196621	P04439	HLA-A	7.65416e+06
Q70E73	RAPH1	21162880	P49756	RBM25	7650958
P61106	RAB14	2.11618e+07	Q15459	SF3A1	7.61595e+06
Q6ZVF9	GPRIN3	21019386	P12236	SLC25A6	7.5666e+06
P04040	CAT	2.0966e+07	P25788	PSMA3	7.53388e+06
Q9UK76	JPT1	2.09485e+07	Q8TCC7	SLC22A8	7.51919e+06
P40939	HADHA	2.07624e+07	P00491	PNP	7479076
Q9Y305	ACOT9	20710804	P35232	PHB1	7462598
O75494	SRSF10	2.04973e+07	Q7Z794	KRT77	7.44515e+06
Q9UJ83	HACL1	20496462	Q9HB71	CACYBP	7.43738e+06
P04259	KRT6B	20488525	Q92973	TNPO1	7.43613e+06
Q14566	MCM6	2.04691e+07	Q96S97	MYADM	7.40135e+06
Q02978	SLC25A11	2.03717e+07	O75400	PRPF40A	7.40112e+06
P48047	ATP5PO	2.02733e+07	P23588	EIF4B	7.35831e+06
Q04828	AKR1C1	2.019e+07	P40616	ARL1	7.31874e+06
Q14847	LASP1	20140685	P15170	GSPT1	7.3067e+06
P26640	VARS1	2.01001e+07	P49916	LIG3	7.23595e+06
O95373	IPO7	2.00731e+07	Q09472	EP300	7.14225e+06
P17096	HMGA1	19837970	P43307	SSR1	7.13362e+06
P09661	SNRPA1	19832412	Q8NDT2	RBM15B	7.09893e+06
P08621	SNRNP70	19828588	P60468	SEC61B	7.08279e+06
Q09472	EP300	1.96596e+07	P30153	PPP2R1A	7.06062e+06
P49588	AARS1	1.96219e+07	P51858	HDGF	7033761
P98179	RBM3	19595625	A0A0B4J2D9	IGKV1D-13	7.03089e+06
P58107	EPPK1	1.95871e+07	P24863	CCNC	7.01218e+06
Q01650	SLC7A5	19557524	Q9UJ83	HACL1	6926486
Q6MZP7	LIN54	1.94767e+07	P11586	MTHFD1	6.92356e+06
Q5JSZ5	PRRC2B	19260300	O00231	PSMD11	6.89542e+06
Q9UKV8	AGO2	1.92412e+07	O43684	BUB3	6.8244e+06
Q8IX01	SUGP2	19230214	Q9H7L9	SUDS3	6804623
Q7L014	DDX46	1.91043e+07	Q92598	HSPH1	6741192
P42766	RPL35	1.8899e+07	Q13263	TRIM28	6642626
P26038	MSN	1.87408e+07	O95232	LUC7L3	6.63862e+06
O60762	DPM1	18597734	Q9BUE0	MED18	6635472
Q9P258	RCC2	18514448	Q9Y265	RUVBL1	6.63335e+06
Q9NTK5	OLA1	1.83898e+07	Q8NBS9	TXNDC5	6.63046e+06
Q15459	SF3A1	1.82597e+07	P61224	RAP1B	6.62955e+06
P29558	RBMS1	18026324	Q9Y446	PKP3	6611531
Q96KP1	EXOC2	17968346	Q9H1K6	TLNRD1	6551426
O15427	SLC16A3	1.79429e+07	P61604	HSPE1	6525454
Q02818	NUCB1	17858834	P78371	CCT2	6.50825e+06
P55786	NPEPPS	1.78459e+07	Q9UQM7	CAMK2A	6.3667e+06
P83881	RPL36A	17789037	P28325	CST5	6.31301e+06
P11413	G6PD	1.77103e+07	P25786	PSMA1	6.29624e+06
P56134	ATP5MF	17589376	O75477	ERLIN1	6.27363e+06
P47914	RPL29	17579716	Q92688	ANP32B	6.22908e+06
Q9NTJ3	SMC4	17504051	Q96EV2	RBM33	6.22809e+06
P30153	PPP2R1A	1.74957e+07	P14649	MYL6B	6.15433e+06
Q14739	LBR	17406873	Q15637	SF1	6.13094e+06
Q8NDX5	PHC3	1.74021e+07	P08134	RHOC	6.08345e+06
Q9Y230	RUVBL2	1.73976e+07	Q9NZM1	MYOF	6076578
P30044	PRDX5	17319844	O94979	SEC31A	6036627
Q9C0C2	TNKS1BP1	1.73148e+07	P40925	MDH1	5969152
P15121	AKR1B1	17310897	Q9UFW8	CGGBP1	5.95446e+06
P49756	RBM25	1.71956e+07	P50402	EMD	5934449
P38606	ATP6V1A	1.70468e+07	O95786	RIGI	5.90247e+06
Q14498	RBM39	1.6926e+07	Q8N556	AFAP1	5.89792e+06
P46063	RECQL	1.69061e+07	P61106	RAB14	5.8876e+06
P17812	CTPS1	1.67995e+07	P50454	SERPINH1	5.81489e+06
O15042	U2SURP	1.67708e+07	P55060	CSE1L	5.80838e+06
Q96I25	RBM17	16752204	Q92896	GLG1	5.80784e+06
P51148	RAB5C	16727392	Q9P0L0	VAPA	5.77695e+06
Q9Y5A9	YTHDF2	1.65904e+07	Q9UBI6	GNG12	5765814
O60885	BRD4	16578236	Q9NPJ6	MED4	5.76072e+06
Q9BXP5	SRRT	16511900	Q9BQ04	RBM4B	5718357
Q96HR3	MED30	16502766	Q01629	IFITM2	5.71835e+06
O75400	PRPF40A	16463922	Q4LE39	ARID4B	5632954
Q13347	EIF3I	1.64377e+07	Q9Y448	KNSTRN	5621556
P31948	STIP1	16414390	P09211	GSTP1	5606641
Q9H7L9	SUDS3	1.63836e+07	P31947	SFN	5571402
P16070	CD44	1.63462e+07	P78347	GTF2I	5.54409e+06
Q12931	TRAP1	16318980	P31153	MAT2A	5.49043e+06
P00747	PLG	1.6314e+07	O15143	ARPC1B	5.4877e+06
Q96CW1	AP2M1	16218470	P34897	SHMT2	5.47971e+06
P0CW18	PRSS56	1.61467e+07	P60228	EIF3E	5.47564e+06
P62820	RAB1A	16016027	P13667	PDIA4	5.46966e+06
P11279	LAMP1	15901347	Q9Y6K5	OAS3	5.45578e+06
P08754	GNAI3	15897507	P55884	EIF3B	5.45173e+06
Q6P2C8	MED27	1.56173e+07	Q6P2C8	MED27	5.41065e+06
P0DP25	CALM3	15587894	Q96T37	RBM15	5.3845e+06
P62491	RAB11A	15339015	P35080	PFN2	5371773
Q86VP6	CAND1	1.53371e+07	P40938	RFC3	5.31842e+06
Q86Z14	KLB	15312679	O43670	ZNF207	5187834
Q68CQ1	MROH7	15261796	Q9Y2A7	NCKAP1	5168543
Q06587	RING1	1.51958e+07	Q14204	DYNC1H1	5.16525e+06
Q9Y4W6	AFG3L2	15190145	O96019	ACTL6A	5096836
P09972	ALDOC	1.5105e+07	P55263	ADK	5054410
P51571	SSR4	1.50381e+07	P16989	YBX3	4976617
O00303	EIF3F	14965849	Q99497	PARK7	4.97601e+06
Q9UH65	SWAP70	14865822	Q9BR76	CORO1B	4.94615e+06
P02786	TFRC	1.48174e+07	P55072	VCP	4.92173e+06
P53621	COPA	1.47047e+07	P16401	H1-5	4893763
Q8IZP2	ST13P4	1.44757e+07	Q08380	LGALS3BP	4.88165e+06
Q9P086	MED11	14402286	P00387	CYB5R3	4.86451e+06
Q9P0L0	VAPA	1.43964e+07	P30044	PRDX5	4.84635e+06
P09234	SNRPC	1.43547e+07	P45877	PPIC	4.83196e+06
P49189	ALDH9A1	14345139	P61619	SEC61A1	4.71554e+06
Q9H0D6	XRN2	1.42984e+07	P21980	TGM2	4.69545e+06
Q5VZF2	MBNL2	14298030	Q9BQA1	WDR77	4.68439e+06
P28074	PSMB5	1.41641e+07	Q9Y281	CFL2	4.68243e+06
P60468	SEC61B	1.40871e+07	P22695	UQCRC2	4653039
Q9H1E3	NUCKS1	14026717	Q9UNF1	MAGED2	4647628
P31942	HNRNPH3	13991437	P49721	PSMB2	4.60218e+06
Q969H8	MYDGF	1.37703e+07	P25789	PSMA4	4576602
P62495	ETF1	1.37258e+07	P25815	S100P	4.57635e+06
Q9H2U1	DHX36	1.36744e+07	Q9Y250	LZTS1	4.54429e+06
O60293	ZFC3H1	13672830	P62195	PSMC5	4.5394e+06
Q12888	TP53BP1	1.35521e+07	Q02978	SLC25A11	4.53554e+06
P25788	PSMA3	1.35126e+07	Q8IZP2	ST13P4	4522470
O75874	IDH1	1.34967e+07	A6NHR9	SMCHD1	4.50612e+06
Q9HD64	XAGE1A; XAGE1B	13408750	P62891	RPL39	4.47753e+06
O94842	TOX4	1.33314e+07	Q14573	ITPR3	4466515
Q9UBI6	GNG12	13301689	P61221	ABCE1	4.44001e+06
Q562R1	ACTBL2	13229371	Q9H074	PAIP1	4.38879e+06
Q02790	FKBP4	1.31696e+07	P62495	ETF1	4.34999e+06
P62987	UBA52	1.31487e+07	O94808	GFPT2	4.34966e+06
Q92614	MYO18A	1.30918e+07	P14868	DARS1	4.32377e+06
P50454	SERPINH1	1.3024e+07	P12004	PCNA	4.30456e+06
P24863	CCNC	1.3013e+07	P28066	PSMA5	4295743
Q9NQC3	RTN4	1.29767e+07	Q9NSD9	FARSB	4.28267e+06
Q9Y617	PSAT1	1.28027e+07	Q9Y230	RUVBL2	4264069
P47813	EIF1AX	12794483	O15027	SEC16A	4252855
P43307	SSR1	1.2744e+07	P56134	ATP5MF	4.21622e+06
O43615	TIMM44	12599287	Q8WX93	PALLD	4.203e+06
O75586	MED6	1.25357e+07	Q12874	SF3A3	4186075
P55209	NAP1L1	12529513	P62191	PSMC1	4.12699e+06
Q9BY44	EIF2A	1.23872e+07	P13473	LAMP2	4.11077e+06
Q15629	TRAM1	12365992	Q99714	HSD17B10	4014887
P06703	S100A6	12312816	P26640	VARS1	3.96018e+06
O15173	PGRMC2	1.22968e+07	Q9UHQ9	CYB5R1	3.94972e+06
P25786	PSMA1	1.22776e+07	Q16181	SEPTIN7	3.93219e+06
O75746	SLC25A12	1.22546e+07	Q92597	NDRG1	3.93061e+06
P33991	MCM4	12222169	O15231	ZNF185	3897735
Q14247	CTTN	1.21548e+07	P36873	PPP1CC	3.88222e+06
Q9HB71	CACYBP	12086858	P41252	IARS1	3.86718e+06
P11166	SLC2A1	11899983	Q13242	SRSF9	3.85e+06
P43246	MSH2	11838788	O75446	SAP30	3822519
Q16181	SEPTIN7	1.18278e+07	Q9Y2X0	MED16	3.77735e+06
P05556	ITGB1	11822582	Q15019	SEPTIN2	3.74534e+06
P38117	ETFB	11771345	P04259	KRT6B	3.72447e+06
P52565	ARHGDIA	1.17144e+07	P11279	LAMP1	3647034
P08133	ANXA6	1.16702e+07	Q495T6	MMEL1	3.57719e+06
O75390	CS	11635678	Q9NTK5	OLA1	3.57535e+06
Q15750	TAB1	11541348	P38606	ATP6V1A	3.55946e+06
P15559	NQO1	1.15184e+07	Q04917	YWHAH	3542398
O95255	ABCC6	11446009	Q7KZF4	SND1	3540499
P07814	EPRS1	1.13878e+07	Q9UKV3	ACIN1	3.53862e+06
Q15758	SLC1A5	1.13563e+07	P61019	RAB2A	3.52125e+06
P33176	KIF5B	1.12162e+07	Q9H0D6	XRN2	3.51292e+06
Q9BR76	CORO1B	1.12159e+07	Q9BVC6	TMEM109	3.49417e+06
P10321	HLA-C	1.12108e+07	Q96QK1	VPS35	3.49265e+06
P00491	PNP	11053431	Q13200	PSMD2	3.47801e+06
P61160	ACTR2	11034709	P30876	POLR2B	3.45335e+06
Q96S97	MYADM	1.09984e+07	Q16531	DDB1	3.44719e+06
P60900	PSMA6	10995755	Q9H0U3	MAGT1	3.43894e+06
P15170	GSPT1	10843769	P20618	PSMB1	3.42363e+06
P08574	CYC1	10830126	Q14566	MCM6	3.41987e+06
Q9BWF3	RBM4	1.0777e+07	O43432	EIF4G3	3.38029e+06
P57088	TMEM33	1.07438e+07	P25685	DNAJB1	3.37014e+06
P27348	YWHAQ	10673141	Q13347	EIF3I	3358041
Q9H944	MED20	10656087	Q96IZ0	PAWR	3.32883e+06
P40925	MDH1	10649839	Q14157	UBAP2L	3320013
Q9Y5M8	SRPRB	1.06154e+07	P60953	CDC42	3.31657e+06
Q13573	SNW1	1.05939e+07	Q2KHT3	CLEC16A	3.29302e+06
Q8N0X2	SPAG16	10569724	Q00688	FKBP3	3.27519e+06
P61158	ACTR3	1.05534e+07	P14174	MIF	3.27291e+06
O00410	IPO5	1.0543e+07	P55795	HNRNPH2	3.26027e+06
Q15019	SEPTIN2	1.04898e+07	Q9H583	HEATR1	3.22904e+06
Q5T1M5	FKBP15	1.04344e+07	O94886	TMEM63A	3.19908e+06
Q99873	PRMT1	1.0407e+07	Q9BPX5	ARPC5L	3.18692e+06
P16615	ATP2A2	10377179	P26583	HMGB2	3180392
O95782	AP2A1	10364712	Q9BUF5	TUBB6	3.17057e+06
Q70UQ0	IKBIP	10278568	Q15014	MORF4L2	3.15526e+06
Q02224	CENPE	10218416	O15145	ARPC3	3.12855e+06
P78347	GTF2I	1.02052e+07	O95831	AIFM1	3.12617e+06
P49750	YLPM1	10201373	Q96SB3	PPP1R9B	3.08187e+06
Q01518	CAP1	1.02002e+07	P11908	PRPS2	3.06657e+06
O75964	ATP5MG	10009349	P28072	PSMB6	3049837
O75446	SAP30	9977911	P56192	MARS1	3.0487e+06
Q9UBB4	ATXN10	9.89678e+06	Q9Y266	NUDC	3.04758e+06
Q00577	PURA	9872667	Q9HBJ7	USP29	3014849
Q13098	GPS1	9.85402e+06	Q86SZ2	TRAPPC6B	3.0076e+06
P16989	YBX3	9.80526e+06	Q32P28	P3H1	2998590
P61981	YWHAG	9733747	P61158	ACTR3	2.99743e+06
Q13263	TRIM28	9671347	Q9H2U1	DHX36	2.99547e+06
Q5T1N1	AKNAD1	9660746	Q00341	HDLBP	2948438
P11387	TOP1	9.65354e+06	Q92888	ARHGEF1	2.90163e+06
Q9BQ67	GRWD1	9.6334e+06	Q99536	VAT1	2.89742e+06
Q9H9A5	CNOT10	9.60785e+06	P80297	MT1X	2.87079e+06
O95831	AIFM1	9.57242e+06	O60841	EIF5B	2.85968e+06
Q15434	RBMS2	9.53981e+06	Q13547	HDAC1	2.84728e+06
Q9Y383	LUC7L2	9.50692e+06	P31689	DNAJA1	2.84677e+06
Q9Y295	DRG1	9.50022e+06	Q16881	TXNRD1	2.82383e+06
Q9BUF5	TUBB6	9315052	Q9UMR2	DDX19B	2.77554e+06
Q12874	SF3A3	9.29218e+06	P31948	STIP1	2773362
Q9NZI8	IGF2BP1	9.26774e+06	Q96HE7	ERO1A	2.75971e+06
P60763	RAC3	9224862	Q13501	SQSTM1	2.74869e+06
Q16527	CSRP2	9162592	P52701	MSH6	2.74817e+06
Q7Z6R9	TFAP2D	9102260	Q9UJC5	SH3BGRL2	2.74022e+06
P61619	SEC61A1	9076938	Q96C36	PYCR2	2.70697e+06
P82930	MRPS34	9.0132e+06	P43246	MSH2	2.68042e+06
P63220	RPS21	9.01138e+06	P62333	PSMC6	2.66077e+06
P40616	ARL1	9.0004e+06	Q13011	ECH1	2.63298e+06
O43776	NARS1	8.99679e+06	P49736	MCM2	2.60702e+06
Q9BVK6	TMED9	8935367	P04196	HRG	2593835
P08174	CD55	8896262	O43390	HNRNPR	2.55156e+06
Q92974	ARHGEF2	8.88782e+06	Q969L2	MAL2	2.52404e+06
Q9NY93	DDX56	8.88308e+06	Q13428	TCOF1	2522958
Q15388	TOMM20	8882049	Q9UKV8	AGO2	2519023
P46977	STT3A	8859602	A0A0B4J1U7	IGHV6-1	2.50787e+06
P35080	PFN2	8830882	P34932	HSPA4	2.47922e+06
Q9Y4I1	MYO5A	8.78016e+06	P36871	PGM1	2.47826e+06
Q9BUE0	MED18	8668076	Q9UPN3	MACF1	2.45293e+06
Q9UNF1	MAGED2	8.58288e+06	Q9NPJ3	ACOT13	2422545
P62891	RPL39	8562768	O75044	SRGAP2	2.41254e+06
P62136	PPP1CA	8541949	P53355	DAPK1	2.40511e+06
P56192	MARS1	8.53297e+06	Q9H3P2	NELFA	2.39251e+06
P51858	HDGF	8518924	P07954	FH	2.3852e+06
Q9UBM7	DHCR7	8476082	P49755	TMED10	2.38464e+06
P39748	FEN1	8458770	Q96AC1	FERMT2	2.3616e+06
O43663	PRC1	8.36594e+06	Q15645	TRIP13	2.35224e+06
O00148	DDX39A	8.29827e+06	Q9Y295	DRG1	2.33459e+06
P12429	ANXA3	8.26954e+06	O15173	PGRMC2	2.32877e+06
Q14432	PDE3A	8209384	Q03135	CAV1	2.32538e+06
Q9UBX3	SLC25A10	8.18615e+06	Q2NL82	TSR1	2309486
Q96AE4	FUBP1	8.16819e+06	O14639	ABLIM1	2.28575e+06
Q92896	GLG1	8.11668e+06	Q9Y285	FARSA	2.26988e+06
O60841	EIF5B	8.10461e+06	Q9BRP8	PYM1	2.25331e+06
Q9Y448	KNSTRN	7.94064e+06	P04183	TK1	2.22556e+06
Q92598	HSPH1	7.85878e+06	P16070	CD44	2.18378e+06
Q9NZ01	TECR	7.84723e+06	Q15021	NCAPD2	2.16079e+06
P16152	CBR1	7.76873e+06	P42704	LRPPRC	2154359
Q3SXM0	DCAF4L1	7761756	O43242	PSMD3	2.09892e+06
Q9UDY2	TJP2	7.75849e+06	P61803	DAD1	2.0803e+06
Q03001	DST	7.73087e+06	Q03001	DST	2.06194e+06
O94979	SEC31A	7713510	Q8N752	CSNK1A1L	2059529
P25685	DNAJB1	7636995	Q9UBS4	DNAJB11	2.02373e+06
P28799	GRN	7.62478e+06	P17980	PSMC3	1.99627e+06
P37837	TALDO1	7.61872e+06	O75828	CBR3	1.99014e+06
P00387	CYB5R3	7609812	P18887	XRCC1	1.98606e+06
P09913	IFIT2	7.54861e+06	Q13148	TARDBP	1.98547e+06
P49721	PSMB2	7492545	P06454	PTMA	1966284
Q99714	HSD17B10	7467058	Q96KB5	PBK	1.96e+06
Q86V48	LUZP1	7453738	P49458	SRP9	1.95003e+06
O60493	SNX3	7.44397e+06	Q14151	SAFB2	1.94722e+06
Q15637	SF1	7435612	Q96AY3	FKBP10	1.84753e+06
Q8WW12	PCNP	7.41693e+06	Q8N5M9	JAGN1	1.81433e+06
P49748	ACADVL	7382736	O14880	MGST3	1.79656e+06
P61224	RAP1B	7.37688e+06	P28074	PSMB5	1.77501e+06
Q9Y3F4	STRAP	7.36879e+06	O60664	PLIN3	1.7611e+06
Q99497	PARK7	7.34925e+06	Q8WW12	PCNP	1.75527e+06
O00232	PSMD12	7.28736e+06	Q15056	EIF4H	1.73985e+06
Q9H9B4	SFXN1	7251440	P51610	HCFC1	1.71794e+06
O43395	PRPF3	7244481	O75351	VPS4B	1.7171e+06
Q9NPJ6	MED4	7.20652e+06	Q9NX05	FAM120C	1.69639e+06
O15067	PFAS	7.18981e+06	O60488	ACSL4	1.64659e+06
Q96EY1	DNAJA3	7180260	O00151	PDLIM1	1.63297e+06
P24539	ATP5PB	7.15659e+06	Q16186	ADRM1	1.61283e+06
P31153	MAT2A	7.12916e+06	Q9Y5S9	RBM8A	1.5587e+06
Q71RC2	LARP4	7105188	Q13620	CUL4B	1557400
O96009	NAPSA	7.06062e+06	Q14244	MAP7	1.52701e+06
Q9ULE4	FAM184B	7.05186e+06	Q9Y3F4	STRAP	1.50463e+06
Q2NL82	TSR1	7051303	Q9NP73	ALG13	1.49903e+06
P08134	RHOC	7.0283e+06	P08237	PFKM	1.49215e+06
Q8ND56	LSM14A	6993838	Q15029	EFTUD2	1.47938e+06
P61019	RAB2A	6.9797e+06	Q9Y6E2	BZW2	1.452e+06
Q9BZI7	UPF3B	6963789	O00303	EIF3F	1.43056e+06
Q9BVP2	GNL3	6.94063e+06	Q8WXI7	MUC16	1.42308e+06
O43670	ZNF207	6.92293e+06	O00116	AGPS	1.40642e+06
Q96QD8	SLC38A2	6.89021e+06	Q96EP5	DAZAP1	1.40584e+06
Q12907	LMAN2	6.88236e+06	P98179	RBM3	1401197
P21695	GPD1	6869990	Q9NTZ6	RBM12	1.3833e+06
P62714	PPP2CB	6868849	Q9Y5K5	UCHL5	1.35203e+06
P24534	EEF1B2	6.84997e+06	P00568	AK1	1.35076e+06
Q15056	EIF4H	6.84122e+06	A5A3E0	POTEF	1.33208e+06
Q9UBT2	UBA2	6.74075e+06	Q9UK53	ING1	1.31844e+06
Q5TB80	CEP162	6736877	Q66LE6	PPP2R2D	1.25965e+06
Q969X5	ERGIC1	6.66661e+06	O75390	CS	1.25965e+06
P08579	SNRPB2	6.66136e+06	Q8WUF5	PPP1R13L	1.22325e+06
Q14533	KRT81	6577314	Q9Y4P3	TBL2	1.21117e+06
A6NE01	FAM186A	6513242	O14980	XPO1	1.1964e+06
P43304	GPD2	6459087	P35998	PSMC2	1.18569e+06
P35232	PHB1	6452570	P54136	RARS1	1.1718e+06
Q06323	PSME1	6433367	Q15404	RSU1	1.16496e+06
O60716	CTNND1	6.32731e+06	P58107	EPPK1	1.08209e+06
Q9UGT4	SUSD2	6287304	P31939	ATIC	1.07992e+06
P20674	COX5A	6.25477e+06	Q9BW19	KIFC1	1.0787e+06
P31947	SFN	6.24444e+06	Q86YZ3	HRNR	1063973
P62633	CNBP	6.23994e+06	O14879	IFIT3	1.06291e+06
Q9BY77	POLDIP3	6186493	P20700	LMNB1	1.05388e+06
Q5T6F2	UBAP2	6.18465e+06	Q05519	SRSF11	1.02116e+06
Q13428	TCOF1	6.14479e+06	Q9H4L5	OSBPL3	947398
Q10589	BST2	6.13853e+06	P35611	ADD1	893378
P51149	RAB7A	6.10081e+06	Q3ZCQ8	TIMM50	860022
Q16851	UGP2	6.08629e+06	Q71RC2	LARP4	858032
Q32P28	P3H1	6.05278e+06	P43487	RANBP1	854228
P06730	EIF4E	6.02959e+06	Q9NV56	MRGBP	842093
P25789	PSMA4	6.02146e+06	Q99590	SCAF11	764884
O43432	EIF4G3	6.01766e+06	Q8TDN6	BRIX1	736148
Q9NWB6	ARGLU1	6.00515e+06	P13804	ETFA	716020
O00257	CBX4	5.99162e+06	Q15437	SEC23B	696124
P09622	DLD	5.98602e+06	Q13751	LAMB3	687298
Q9NZM1	MYOF	5962332	P31040	SDHA	670537
Q6P1J9	CDC73	5.95593e+06	Q9UBC5	MYO1A	668394
P82933	MRPS9	5952795	P55786	NPEPPS	656408
Q9BRP8	PYM1	5.93648e+06	Q96SM3	CPXM1	341432
P41252	IARS1	5.93015e+06	P08779	KRT16
Q01629	IFITM2	5.92533e+06	O15020	SPTBN2
O95985	TOP3B	5.92248e+06	Q9Y4I1	MYO5A
P29966	MARCKS	5920337	P60981	DSTN
Q5BJF2	TMEM97	5.89904e+06	Q96CT7	CCDC124
Q9P2E9	RRBP1	5.88048e+06	Q99959	PKP2
P15531	NME1	5.85232e+06	P52292	KPNA2
Q86YZ3	HRNR	5.75541e+06	Q9Y5X1	SNX9
P21926	CD9	5728214	P33897	ABCD1
Q8NBI5	SLC43A3	5725094	Q14254	FLOT2
P55060	CSE1L	5.71911e+06	Q9UHR4	BAIAP2L1
P08237	PFKM	5.6883e+06	P54578	USP14
P06454	PTMA	5.67366e+06	P14923	JUP
P19012	KRT15	5657593	P40937	RFC5
Q9NUL3	STAU2	5630301	Q15185	PTGES3
P61289	PSME3	5601012	P52434	POLR2H
Q9BVC6	TMEM109	5.5703e+06	O15260	SURF4
Q9Y3A5	SBDS	5.56358e+06	P20585	MSH3
P54136	RARS1	5.52429e+06	O75821	EIF3G
O00712	NFIB	5508873	P78344	EIF4G2
Q01085	TIAL1	5460027	Q9NY93	DDX56
P22102	GART	5404630	O00257	CBX4
O43399	TPD52L2	5396097	O75348	ATP6V1G1
P04920	SLC4A2	5381102	Q5JSZ5	PRRC2B
A0A0B4J2D9	IGKV1D-13	5318912	Q969Z0	TBRG4
P20700	LMNB1	5.30758e+06	Q9UDY2	TJP2
P61026	RAB10	5.30103e+06	Q9Y617	PSAT1
Q99645	EPYC	5268500	Q9NR31	SAR1A
P49755	TMED10	5.18458e+06	P83881	RPL36A
O15143	ARPC1B	5.16087e+06	O95347	SMC2
P22695	UQCRC2	5117427	Q7Z572	SPATA21
Q86TG7	PEG10	5.10178e+06	Q5T6F2	UBAP2
Q9UDW1	UQCR10	5.058e+06	P50416	CPT1A
Q14258	TRIM25	5051180	O43813	LANCL1
P36871	PGM1	5.02954e+06	P14314	PRKCSH
Q13200	PSMD2	5.02777e+06	Q9NXS2	QPCTL
Q00341	HDLBP	5024417	P21912	SDHB
Q9BSD7	NTPCR	5007835	P11388	TOP2A
Q9H0S4	DDX47	4942665	P02747	C1QC
Q96CT7	CCDC124	4.93598e+06	Q9BWM7	SFXN3
Q9HC23	PROK2	4.92362e+06	Q9UHD8	SEPTIN9
P45877	PPIC	4920893	P19823	ITIH2
O43813	LANCL1	4914579	Q9BQE5	APOL2
O96019	ACTL6A	4.8848e+06	Q01518	CAP1
Q7Z5N4	SDK1	4868699	Q9HCU9	BRMS1
P54819	AK2	4.81391e+06	O94776	MTA2
Q9Y285	FARSA	4.74098e+06	Q6ZXV5	TMTC3
P62308	SNRPG	4739296	Q9UG63	ABCF2
Q13547	HDAC1	4.71961e+06	O60341	KDM1A
Q9Y490	TLN1	4.68369e+06	P04150	NR3C1
Q9UMS4	PRPF19	4.67819e+06	Q16563	SYPL1
Q8TB72	PUM2	4665647	Q5PSV4	BRMS1L
Q9BXX3	ANKRD30A	4.65748e+06	Q05193	DNM1
P10155	RO60	4655962	P28799	GRN
Q5PSV4	BRMS1L	4637278	Q9BXS6	NUSAP1
Q15014	MORF4L2	4.62753e+06	O94992	HEXIM1
Q9Y446	PKP3	4.57135e+06	P33316	DUT
Q13242	SRSF9	4564288	P40121	CAPG
Q5T200	ZC3H13	4.56301e+06	Q96AQ6	PBXIP1
P52701	MSH6	4.56102e+06	Q02108	GUCY1A1
Q8NBS9	TXNDC5	4478812	Q5K651	SAMD9
A5YKK6	CNOT1	4.43294e+06	Q6P2Q9	PRPF8
Q9BQG0	MYBBP1A	4.42012e+06	P49790	NUP153
P49736	MCM2	4.3871e+06	O95985	TOP3B
Q9Y3C7	MED31	4356931	A5YKK6	CNOT1
P48556	PSMD8	4.35517e+06	Q8WUM4	PDCD6IP
P31689	DNAJA1	4.35159e+06	P02751	FN1
Q15003	NCAPH	4285661	O94842	TOX4
P42765	ACAA2	4.28164e+06	Q9H7E2	TDRD3
P55084	HADHB	4.27032e+06	Q9BYK8	HELZ2
Q9UKV3	ACIN1	4232248	P09525	ANXA4
O14879	IFIT3	4.22929e+06	Q4KWH8	PLCH1
P09914	IFIT1	3.04141e+06
P55010	EIF5	3.03714e+06
Q9HC52	CBX8	3.01815e+06
Q9UGI8	TES	3.01576e+06
O43242	PSMD3	2.9926e+06
P04196	HRG	2982687
Q9H3U1	UNC45A	2969797
O75396	SEC22B	2.9279e+06
Q06210	GFPT1	2.92344e+06
Q16836	HADH	2892717
Q9Y3D3	MRPS16	2.8903e+06
P00533	EGFR	2.88633e+06
Q9NPJ3	ACOT13	2.87738e+06
Q13907	IDI1	2.85978e+06
P05026	ATP1B1	2.85486e+06
Q15007	WTAP	2.83289e+06
O15530	PDPK1	2.78837e+06
O95347	SMC2	2765486
Q92879	CELF1	2.74719e+06
P45974	USP5	2.74717e+06
Q01804	OTUD4	2.74379e+06
Q9Y3B4	SF3B6	2.71103e+06
Q9ULX3	NOB1	2.68832e+06
Q99735	MGST2	2.67594e+06
O75844	ZMPSTE24	2.65496e+06
P35221	CTNNA1	2.64921e+06
P13804	ETFA	2643386
Q9NX63	CHCHD3	2.63847e+06
Q6NZI2	CAVIN1	2.61954e+06
P00492	HPRT1	2.60601e+06
Q8N752	CSNK1A1L	2.59175e+06
P14314	PRKCSH	2.57572e+06
P53355	DAPK1	2.55962e+06
Q14151	SAFB2	2.55755e+06
O94905	ERLIN2	2538337
P30419	NMT1	2.53182e+06
P50579	METAP2	2.48951e+06
P55036	PSMD4	2466754
Q15363	TMED2	2.43102e+06
O75822	EIF3J	2.43082e+06
Q9H307	PNN	2.41734e+06
P12081	HARS1	2.38752e+06
A6NKB5	PCNX2	2.38575e+06
Q5TKA1	LIN9	2.37457e+06
P43686	PSMC4	2.37142e+06
Q8IZQ5	SELENOH	2.36667e+06
Q96II8	LRCH3	2.36128e+06
Q9Y314	NOSIP	2327086
P20618	PSMB1	2.32301e+06
O75351	VPS4B	2.2977e+06
P82979	SARNP	2292577
Q96G25	MED8	2.28885e+06
O43592	XPOT	2.27571e+06
Q9Y5K5	UCHL5	2.26922e+06
Q16698	DECR1	2260700
Q9H7E9	C8orf33	2.25566e+06
Q8N5M9	JAGN1	2.23166e+06
P40937	RFC5	2196881
Q9UHV9	PFDN2	2.18488e+06
Q9UQ84	EXO1	2.16277e+06
Q15424	SAFB	2.14903e+06
Q9Y2Q9	MRPS28	2.14042e+06
Q6UB35	MTHFD1L	2.1278e+06
Q9NX05	FAM120C	2126531
Q68CZ2	TNS3	2.09899e+06
Q9BTT0	ANP32E	2.09853e+06
Q9UKD2	MRTO4	2.09454e+06
Q9UKS6	PACSIN3	2078206
Q96FS4	SIPA1	2.07214e+06
P54709	ATP1B3	2.06704e+06
P55795	HNRNPH2	2.0635e+06
Q2KHT3	CLEC16A	2.04421e+06
O00560	SDCBP	2.03248e+06
O96000	NDUFB10	2.03203e+06
Q8NBJ5	COLGALT1	2027803
Q92540	SMG7	2.01676e+06
Q9Y4P3	TBL2	2011904
P43490	NAMPT	2.00752e+06
P50416	CPT1A	1980062
Q5JTH9	RRP12	1.97385e+06
O76031	CLPX	1.95069e+06
P36776	LONP1	1.91956e+06
P60953	CDC42	1.91669e+06
Q86UK7	ZNF598	1.9128e+06
Q96HC4	PDLIM5	1.9126e+06
Q92597	NDRG1	1.90469e+06
Q8WXX5	DNAJC9	1.90315e+06
Q8N1G2	CMTR1	1.88686e+06
Q05519	SRSF11	1.88345e+06
Q9Y6E2	BZW2	1.87191e+06
P07954	FH	1.86909e+06
P51648	ALDH3A2	1.85578e+06
Q9H0U3	MAGT1	1.84037e+06
P52943	CRIP2	1.82551e+06
P00568	AK1	1.81894e+06
Q9Y3D9	MRPS23	1.81388e+06
Q16186	ADRM1	1.77143e+06
P24752	ACAT1	1769078
Q6KB66	KRT80	1.70291e+06
Q16850	CYP51A1	1.70186e+06
Q12849	GRSF1	1.7013e+06
O75880	SCO1	1.68547e+06
Q6IBS0	TWF2	1.67692e+06
Q969Q0	RPL36AL	1.67211e+06
Q14677	CLINT1	1.66822e+06
Q14697	GANAB	1.66435e+06
O75477	ERLIN1	1.59886e+06
P53992	SEC24C	1.57951e+06
P12277	CKB	1.55851e+06
P24928	POLR2A	1.55432e+06
Q9NS86	LANCL2	1.54611e+06
Q9HDC9	APMAP	1.52173e+06
P30405	PPIF	1.50604e+06
Q6ZP65	BICDL1	1.49885e+06
P50213	IDH3A	1.49465e+06
Q96P70	IPO9	1.46701e+06
P26045	PTPN3	1.46636e+06
P53814	SMTN	1.46589e+06
P43034	PAFAH1B1	1463854
Q9Y281	CFL2	1.46383e+06
P31350	RRM2	1.45377e+06
Q9NV56	MRGBP	1.43499e+06
Q66LE6	PPP2R2D	1.43281e+06
P21980	TGM2	1.40553e+06
O76021	RSL1D1	1.38358e+06
O95292	VAPB	1370839
Q9BW19	KIFC1	1.36851e+06
O75909	CCNK	1.36846e+06
Q8IWS0	PHF6	1364197
Q7L2J0	MEPCE	1332380
Q8N3C0	ASCC3	1.30674e+06
P19623	SRM	1.2915e+06
P54577	YARS1	1.28348e+06
Q8IY17	PNPLA6	1.26272e+06
Q9BXS6	NUSAP1	1.23898e+06
P61006	RAB8A	1.22837e+06
Q9UHR4	BAIAP2L1	1.21997e+06
P28838	LAP3	1195281
P21399	ACO1	1.19133e+06
Q92804	TAF15	1.16949e+06
Q15738	NSDHL	1.15384e+06
Q14978	NOLC1	1.13165e+06
Q99575	POP1	1.09786e+06
Q10713	PMPCA	1.02784e+06
O75436	VPS26A	1.01467e+06
O14545	TRAFD1	1.00674e+06
Q4KWH8	PLCH1	992778
P62191	PSMC1	978081
O75955	FLOT1	953846
O60884	DNAJA2	938235
Q9UJZ1	STOML2	889974
Q9NVA2	SEPTIN11	822532
A0A1B0GTU1	ZC3H11B	819194
Q14011	CIRBP	816653
Q86TC9	MYPN	814164
Q99661	KIF2C	780779
Q6Y7W6	GIGYF2	699347
P26232	CTNNA2	670820
P42694	HELZ	666392
Q9NUQ9	CYRIB	648485
Q9BW92	TARS2	630033
P49790	NUP153	621187
Q99798	ACO2	511134
Q15008	PSMD6	423827
Q96F07	CYFIP2	138617
Q6S8J3	POTEE
P0CG38	POTEI
P08779	KRT16
Q9BYJ9	YTHDF1
Q52LJ0	FAM98B
O15020	SPTBN2
Q15029	EFTUD2
O60488	ACSL4
Q14195	DPYSL3
Q9ULV0	MYO5B
P24941	CDK2
Q9BZZ5	API5
O60664	PLIN3
Q9BZX2	UCK2
Q14019	COTL1
Q6UN15	FIP1L1
O76094	SRP72
Q14244	MAP7
P62942	FKBP1A
O60566	BUB1B
Q86XZ4	SPATS2
P0C0L4	C4A
Q96KR1	ZFR
O94992	HEXIM1
O00231	PSMD11
Q96GM8	TOE1
O75348	ATP6V1G1
Q8IZE3	SCYL3
P04899	GNAI2
Q8N556	AFAP1
P28070	PSMB4
P24666	ACP1
P17174	GOT1
Q6WCQ1	MPRIP
O15260	SURF4
Q9Y6K5	OAS3
O43396	TXNL1
Q96SB4	SRPK1
Q9NP50	SINHCAF
Q9BQ13	KCTD14
Q9UL46	PSME2
P61964	WDR5
O14907	TAX1BP3
O75439	PMPCB
O75128	COBL
Q9NP72	RAB18
Q99460	PSMD1
Q8NDV7	TNRC6A
Q96AC1	FERMT2
Q9GZT9	EGLN1
Q9UPQ9	TNRC6B
Q9BZG1	RAB34
P42224	STAT1
P52209	PGD
Q9UMR2	DDX19B
Q8WTV0	SCARB1
Q8WWK9	CKAP2
Q9BWM7	SFXN3
P55039	DRG2
Q8N6M0	OTUD6B
Q9BZE4	GTPBP4
P13674	P4HA1
Q9P035	HACD3
Q08380	LGALS3BP
Q6PGP7	SKIC3
Q8IZV5	RDH10
A0FGR8	ESYT2
Q12899	TRIM26
Q14203	DCTN1
P49841	GSK3B
P56385	ATP5ME
Q9UHB7	AFF4
Q7Z6Z7	HUWE1
P11498	PC
P21964	COMT
Q15542	TAF5
Q29RF7	PDS5A
Q1ED39	KNOP1
Q96SB3	PPP1R9B
Q8TF39	ZNF483
Q5VYK3	ECPAS
P61221	ABCE1
Q8NFQ8	TOR1AIP2
Q9Y6V7	DDX49
O15014	ZNF609
Q8TEX9	IPO4
Q96JM2	ZNF462
Q8N3V7	SYNPO
Q96MR6	CFAP57
Q9UQB8	BAIAP2
Q5JXB2	UBE2NL
O00487	PSMD14
O60568	PLOD3
P11177	PDHB
O43491	EPB41L2
Q71F56	MED13L
A1X283	SH3PXD2B
P36915	GNL1
P35237	SERPINB6
P35611	ADD1
Q8WYA0	IFT81
Q92973	TNPO1
Q8IWX7	UNC45B
Q9Y2B0	CNPY2
Q9NYU2	UGGT1
O95340	PAPSS2
Q01995	TAGLN
Q99959	PKP2
O75489	NDUFS3
Q13418	ILK
O14980	XPO1
Q05193	DNM1
Q6P996	PDXDC1
Q93008	USP9X
