# Supplementary material for: m1A-mediated regulation of BIRC2 mRNA stability drives apoptosis evasion and tumor progression in liver cancer
Source: Cell Death Dis. 2026 Apr 16;17(1):630. doi: 10.1038/s41419-026-08731-z (PMC13350948; doi:10.1038/s41419-026-08731-z)
Supplement: Supplementary file 2 — Supplementary Tables [file 41419_2026_8731_MOESM2_ESM.zip › Supplementary Table S5.xlsx]

## Sheet: Table S5-GSVA
Table S5. Gene Set Variation Analysis (GSVA) of m1A modification subtypes in TCGA-LIHC cohort
RNA degradation	Mitophagy animal	NF-kappa B signaling pathway	Apoptosis	Hepatocellular carcinoma
EXOSC10	TFE3	BCL10	DFFA	SMARCD1
EXOSC3	HIF1A	UBE2I	EIF2S1	E2F2
CNOT9	MFN1	TRAF3	LMNB2	ARID1B
CNOT2	FUNDC1	MAP3K7	HTRA2	BRD7
EDC3	RAB7A	CSNK2A2	TUBA1C	ACTL6A
DCP1A			BIRC2
ZCCHC7			NFKB1
XPN2			NRAS
RAN3
CNOT8
DHX36
PARN
