# Supplementary material for: m1A-mediated regulation of BIRC2 mRNA stability drives apoptosis evasion and tumor progression in liver cancer
Source: Cell Death Dis. 2026 Apr 16;17(1):630. doi: 10.1038/s41419-026-08731-z (PMC13350948; doi:10.1038/s41419-026-08731-z)
Supplement: Supplementary file 2 — Supplementary Tables [file 41419_2026_8731_MOESM2_ESM.zip › Supplementary Table S6.xlsx]

## Sheet: Table S6-m1A genes, Nature,2016
Table S6. List of m1A-modified genes identified by m1A-seq in HepG2 cells
NM_018000	MREG	Homo sapiens	melanoregulin(MREG)
NM_018006	TRMU	Homo sapiens	tRNA 5-methylaminomethyl-2-thiouridylate methyltransferase(TRMU)
NM_138370	PKDCC	Homo sapiens	protein kinase domain containing, cytoplasmic(PKDCC)
NM_032520	GNPTG	Homo sapiens	N-acetylglucosamine-1-phosphate transferase gamma subunit(GNPTG)
NM_018003	UACA	Homo sapiens	uveal autoantigen with coiled-coil domains and ankyrin repeats(UACA)
NM_078480	PUF60	Homo sapiens	poly(U) binding splicing factor 60(PUF60)
NM_032527	ZGPAT	Homo sapiens	zinc finger CCCH-type and G-patch domain containing(ZGPAT)
NM_080667	CFAP36	Homo sapiens	cilia and flagella associated protein 36(CFAP36)
NM_078483	SLC36A1	Homo sapiens	solute carrier family 36 member 1(SLC36A1)
NM_138376	TTC5	Homo sapiens	tetratricopeptide repeat domain 5(TTC5)
NM_001519	BRF1	Homo sapiens	BRF1, RNA polymerase III transcription initiation factor 90 kDa subunit(BRF1)
NM_080668	CDCA5	Homo sapiens	cell division cycle associated 5(CDCA5)
NM_001515	GTF2H2	Homo sapiens	general transcription factor IIH subunit 2(GTF2H2)
NM_004204	PIGQ	Homo sapiens	phosphatidylinositol glycan anchor biosynthesis class Q(PIGQ)
NM_004203	PKMYT1	Homo sapiens	protein kinase, membrane associated tyrosine/threonine 1(PKMYT1)
NM_004208	AIFM1	Homo sapiens	apoptosis inducing factor, mitochondria associated 1(AIFM1)
NM_024092	TMEM109	Homo sapiens	transmembrane protein 109(TMEM109)
NM_024090	ELOVL6	Homo sapiens	ELOVL fatty acid elongase 6(ELOVL6)
NM_032530	ZNF594	Homo sapiens	zinc finger protein 594(ZNF594)
NM_001126340	ORAI2	Homo sapiens	ORAI calcium release-activated calcium modulator 2(ORAI2)
NM_032534	KRBA1	Homo sapiens	KRAB-A domain containing 1(KRBA1)
NM_080677	DYNLL2	Homo sapiens	dynein light chain LC8-type 2(DYNLL2)
NM_024098	CCDC86	Homo sapiens	coiled-coil domain containing 86(CCDC86)
NM_024097	C1ORF50	Homo sapiens	chromosome 1 open reading frame 50(C1orf50)
NM_078470	COX15	Homo sapiens	COX15, cytochrome c oxidase assembly homolog(COX15)
NM_024096	DCTPP1	Homo sapiens	dCTP pyrophosphatase 1(DCTPP1)
NM_138367	ZNF251	Homo sapiens	zinc finger protein 251(ZNF251)
NM_024095	ASB8	Homo sapiens	ankyrin repeat and SOCS box containing 8(ASB8)
NM_078471	MYO18A	Homo sapiens	myosin XVIIIA(MYO18A)
NM_024093	C2orf49	Homo sapiens	chromosome 2 open reading frame 49(C2orf49)
NM_153256	PROSER2	Homo sapiens	proline and serine rich 2(PROSER2)
NM_138358	TIMM29	Homo sapiens	translocase of inner mitochondrial membrane 29(TIMM29)
NM_078468	BCCIP	Homo sapiens	BRCA2 and CDKN1A interacting protein(BCCIP)
NM_153252	BRWD3	Homo sapiens	bromodomain and WD repeat domain containing 3(BRWD3)
NM_004215	EBAG9	Homo sapiens	estrogen receptor binding site associated, antigen, 9(EBAG9)
NM_004217	AURKB	Homo sapiens	aurora kinase B(AURKB)
NM_001520	GTF3C1	Homo sapiens	general transcription factor IIIC subunit 1(GTF3C1)
NM_014691	AQR	Homo sapiens	aquarius intron-binding spliceosomal factor(AQR)
NM_004231	ATP6V1F	Homo sapiens	ATPase H+ transporting V1 subunit F(ATP6V1F)
NM_004232	SOCS6	Homo sapiens	suppressor of cytokine signaling 6(SOCS6)
NM_138393	REEP6	Homo sapiens	receptor accessory protein 6(REEP6)
NM_138394	HNRNPLL	Homo sapiens	heterogeneous nuclear ribonucleoprotein L like(HNRNPLL)
NM_005781	TNK2	Homo sapiens	tyrosine kinase non receptor 2(TNK2)
NM_138396	MARCH9	Homo sapiens	membrane associated ring-CH-type finger 9(MARCH9)
NM_080647	TBX1	Homo sapiens	T-box 1(TBX1)
NM_001285829	CEBPA	Homo sapiens	CCAAT/enhancer binding protein alpha(CEBPA)
NM_005778	RBM5	Homo sapiens	RNA binding motif protein 5(RBM5)
NM_005777	RBM6	Homo sapiens	RNA binding motif protein 6(RBM6)
NM_005776	CNIH1	Homo sapiens	cornichon family AMPA receptor auxiliary protein 1(CNIH1)
NM_005775	SORBS3	Homo sapiens	sorbin and SH3 domain containing 3(SORBS3)
NM_014688	USP6NL	Homo sapiens	USP6 N-terminal like(USP6NL)
NM_014687	RUBCN	Homo sapiens	RUN and cysteine rich domain containing beclin 1 interacting protein(RUBCN)
NM_001122630	CDKN1C	Homo sapiens	cyclin dependent kinase inhibitor 1C(CDKN1C)
NM_014685	HERPUD1	Homo sapiens	homocysteine inducible ER protein with ubiquitin like domain 1(HERPUD1)
NM_004228	CYTH2	Homo sapiens	cytohesin 2(CYTH2)
NM_004227	CYTH3	Homo sapiens	cytohesin 3(CYTH3)
NM_004225	MFHAS1	Homo sapiens	malignant fibrous histiocytoma amplified sequence 1(MFHAS1)
NM_014689	DOCK10	Homo sapiens	dedicator of cytokinesis 10(DOCK10)
NM_001300755	ANGEL2	Homo sapiens	angel homolog 2(ANGEL2)
NM_001282876	TMEM139	Homo sapiens	transmembrane protein 139(TMEM139)
NM_004240	TRIP10	Homo sapiens	thyroid hormone receptor interactor 10(TRIP10)
NM_138389	FAM114A1	Homo sapiens	family with sequence similarity 114 member A1(FAM114A1)
NM_080652	TMEM41A	Homo sapiens	transmembrane protein 41A(TMEM41A)
NM_005796	NUTF2	Homo sapiens	nuclear transport factor 2(NUTF2)
NM_001300758	ANGEL2	Homo sapiens	angel homolog 2(ANGEL2)
NM_080656	CDKN2AIPNL	Homo sapiens	CDKN2A interacting protein N-terminal like(CDKN2AIPNL)
NM_138386	NAF1	Homo sapiens	nuclear assembly factor 1 ribonucleoprotein(NAF1)
NM_005792	MPHOSPH6	Homo sapiens	M-phase phosphoprotein 6(MPHOSPH6)
NM_080654	CCDC34	Homo sapiens	coiled-coil domain containing 34(CCDC34)
NM_138384	MTG1	Homo sapiens	mitochondrial ribosome associated GTPase 1(MTG1)
NM_001243725	TEX264	Homo sapiens	testis expressed 264(TEX264)
NM_153232	EID2	Homo sapiens	EP300 interacting inhibitor of differentiation 2(EID2)
NM_019613	WDR45B	Homo sapiens	WD repeat domain 45B(WDR45B)
NM_001500	GMDS	Homo sapiens	GDP-mannose 4,6-dehydratase(GMDS)
NM_004237	TRIP13	Homo sapiens	thyroid hormone receptor interactor 13(TRIP13)
NM_080621	SAMD10	Homo sapiens	sterile alpha motif domain containing 10(SAMD10)
NM_138333	FAM122A	Homo sapiens	family with sequence similarity 122A(FAM122A)
NM_005762	TRIM28	Homo sapiens	tripartite motif containing 28(TRIM28)
NM_005760	CEBPZ	Homo sapiens	CCAAT/enhancer binding protein zeta(CEBPZ)
NM_001099286	MTFR2	Homo sapiens	mitochondrial fission regulator 2(MTFR2)
NM_001099280	MROH1	Homo sapiens	maestro heat like repeat family member 1(MROH1)
NM_001099281	MROH1	Homo sapiens	maestro heat like repeat family member 1(MROH1)
NM_001013663	PTRHD1	Homo sapiens	peptidyl-tRNA hydrolase domain containing 1(PTRHD1)
NM_080627	SOGA1	Homo sapiens	suppressor of glucose, autophagy associated 1(SOGA1)
NM_007214	SEC63	Homo sapiens	SEC63 homolog, protein translocation regulator(SEC63)
NM_007215	POLG2	Homo sapiens	DNA polymerase gamma 2, accessory subunit(POLG2)
NM_007213	PRAF2	Homo sapiens	PRA1 domain family member 2(PRAF2)
NM_005772	RCL1	Homo sapiens	RNA terminal phosphate cyclase like 1(RCL1)
NM_173854	SLC41A1	Homo sapiens	solute carrier family 41 member 1(SLC41A1)
NM_001122681	SH3BP2	Homo sapiens	SH3 domain binding protein 2(SH3BP2)
NM_173852	KRTCAP2	Homo sapiens	keratinocyte associated protein 2(KRTCAP2)
NM_001204402	PRPS1	Homo sapiens	phosphoribosyl pyrophosphate synthetase 1(PRPS1)
NM_001099293	KIF4B	Homo sapiens	kinesin family member 4B(KIF4B)
NM_153219	ZNF524	Homo sapiens	zinc finger protein 524(ZNF524)
NM_153213	ARHGEF19	Homo sapiens	Rho guanine nucleotide exchange factor 19(ARHGEF19)
NM_005765	ATP6AP2	Homo sapiens	ATPase H+ transporting accessory protein 2(ATP6AP2)
NM_005766	FARP1	Homo sapiens	FERM, ARH/RhoGEF and pleckstrin domain protein 1(FARP1)
NM_007208	MRPL3	Homo sapiens	mitochondrial ribosomal protein L3(MRPL3)
NM_005768	LPCAT3	Homo sapiens	lysophosphatidylcholine acyltransferase 3(LPCAT3)
NM_001013672	C17orf97	Homo sapiens	chromosome 17 open reading frame 97(C17orf97)
NM_005741	ZNF263	Homo sapiens	zinc finger protein 263(ZNF263)
NM_138355	SCRN2	Homo sapiens	secernin 2(SCRN2)
NM_007220	CA5B	Homo sapiens	carbonic anhydrase 5B(CA5B)
NM_007224	NXPH4	Homo sapiens	neurexophilin 4(NXPH4)
NM_138353	DCAF15	Homo sapiens	DDB1 and CUL4 associated factor 15(DCAF15)
NM_173825	RABL3	Homo sapiens	RAB, member of RAS oncogene family like 3(RABL3)
NM_001122670	PHKA1	Homo sapiens	phosphorylase kinase regulatory subunit alpha 1(PHKA1)
NM_001013649	C2orf68	Homo sapiens	chromosome 2 open reading frame 68(C2orf68)
NM_001126337	TUFT1	Homo sapiens	tuftelin 1(TUFT1)
NM_001100119	XRCC3	Homo sapiens	X-ray repair cross complementing 3(XRCC3)
NM_007217	PDCD10	Homo sapiens	programmed cell death 10(PDCD10)
NM_005737	ARL4C	Homo sapiens	ADP ribosylation factor like GTPase 4C(ARL4C)
NM_001013642	TRNP1	Homo sapiens	TMF1-regulated nuclear protein 1(TRNP1)
NM_007219	RNF24	Homo sapiens	ring finger protein 24(RNF24)
NM_080605	B3GALT6	Homo sapiens	beta-1,3-galactosyltransferase 6(B3GALT6)
NM_080607	VSTM2L	Homo sapiens	V-set and transmembrane domain containing 2 like(VSTM2L)
NM_138348	OTULIN	Homo sapiens	OTU deubiquitinase with linear linkage specificity(OTULIN)
NM_138349	TP53I13	Homo sapiens	tumor protein p53 inducible protein 13(TP53I13)
NM_138346	KIAA2013	Homo sapiens	KIAA2013(KIAA2013)
NM_007234	DCTN3	Homo sapiens	dynactin subunit 3(DCTN3)
NM_138340	ABHD3	Homo sapiens	abhydrolase domain containing 3(ABHD3)
NM_173832	ZFP41	Homo sapiens	ZFP41 zinc finger protein(ZFP41)
NM_001099270	ZBTB34	Homo sapiens	zinc finger and BTB domain containing 34(ZBTB34)
NM_001099271	POC5	Homo sapiens	POC5 centriolar protein(POC5)
NM_005746	NAMPT	Homo sapiens	nicotinamide phosphoribosyltransferase(NAMPT)
NM_005749	TOB1	Homo sapiens	transducer of ERBB2, 1(TOB1)
NM_001013653	LRRC26	Homo sapiens	leucine rich repeat containing 26(LRRC26)
NM_005744	ARIH1	Homo sapiens	ariadne RBR E3 ubiquitin protein ligase 1(ARIH1)
NM_005745	BCAP31	Homo sapiens	B-cell receptor-associated protein 31(BCAP31)
NM_001101662	NRDC	Homo sapiens	nardilysin convertase(NRDC)
NM_001030010	ALDH3B1	Homo sapiens	aldehyde dehydrogenase 3 family member B1(ALDH3B1)
NM_005716	GIPC1	Homo sapiens	GIPC PDZ domain containing family member 1(GIPC1)
NM_014629	ARHGEF10	Homo sapiens	Rho guanine nucleotide exchange factor 10(ARHGEF10)
NM_014624	S100A6	Homo sapiens	S100 calcium binding protein A6(S100A6)
NM_015229	CLUH	Homo sapiens	clustered mitochondria homolog(CLUH)
NM_014623	MEA1	Homo sapiens	male-enhanced antigen 1(MEA1)
NM_173808	NEGR1	Homo sapiens	neuronal growth regulator 1(NEGR1)
NM_014620	HOXC4	Homo sapiens	homeobox C4(HOXC4)
NM_015226	CLEC16A	Homo sapiens	C-type lectin domain family 16 member A(CLEC16A)
NM_015231	NUP160	Homo sapiens	nucleoporin 160(NUP160)
NM_007247	SYNRG	Homo sapiens	synergin gamma(SYNRG)
NM_007246	KLHL2	Homo sapiens	kelch like family member 2(KLHL2)
NM_018082	POLR3B	Homo sapiens	RNA polymerase III subunit B(POLR3B)
NM_007245	ATXN2L	Homo sapiens	ataxin 2 like(ATXN2L)
NM_018084	CCDC88A	Homo sapiens	coiled-coil domain containing 88A(CCDC88A)
NM_018083	ZNF358	Homo sapiens	zinc finger protein 358(ZNF358)
NM_007241	SNF8	Homo sapiens	SNF8, ESCRT-II complex subunit(SNF8)
NM_005722	ACTR2	Homo sapiens	ARP2 actin related protein 2 homolog(ACTR2)
NM_005720	ARPC1B	Homo sapiens	actin related protein 2/3 complex subunit 1B(ARPC1B)
NM_005726	TSFM	Homo sapiens	Ts translation elongation factor, mitochondrial(TSFM)
NM_001290327	EFCAB2	Homo sapiens	EF-hand calcium binding domain 2(EFCAB2)
NM_005724	TSPAN3	Homo sapiens	tetraspanin 3(TSPAN3)
NM_014637	MTFR1	Homo sapiens	mitochondrial fission regulator 1(MTFR1)
NM_014634	PPM1F	Homo sapiens	protein phosphatase, Mg2+/Mn2+ dependent 1F(PPM1F)
NM_014633	CTR9	Homo sapiens	CTR9 homolog, Paf1/RNA polymerase II complex component(CTR9)
NM_015213	DENND5A	Homo sapiens	DENN domain containing 5A(DENND5A)
NM_014631	SH3PXD2A	Homo sapiens	SH3 and PX domains 2A(SH3PXD2A)
NM_014630	ZNF592	Homo sapiens	zinc finger protein 592(ZNF592)
NM_001204446	AP5S1	Homo sapiens	adaptor related protein complex 5 sigma 1 subunit(AP5S1)
NM_014640	TTLL4	Homo sapiens	tubulin tyrosine ligase like 4(TTLL4)
NM_015221	DNMBP	Homo sapiens	dynamin binding protein(DNMBP)
NM_018077	RBM28	Homo sapiens	RNA binding motif protein 28(RBM28)
NM_182498	ZNF428	Homo sapiens	zinc finger protein 428(ZNF428)
NM_005730	CTDSP2	Homo sapiens	CTD small phosphatase 2(CTDSP2)
NM_182493	MYLK3	Homo sapiens	myosin light chain kinase 3(MYLK3)
NM_018074	CCDC94	Homo sapiens	coiled-coil domain containing 94(CCDC94)
NM_007255	B4GALT7	Homo sapiens	beta-1,4-galactosyltransferase 7(B4GALT7)
NM_007254	PNKP	Homo sapiens	polynucleotide kinase 3'-phosphatase(PNKP)
NM_018072	HEATR1	Homo sapiens	HEAT repeat containing 1(HEATR1)
NM_014608	CYFIP1	Homo sapiens	cytoplasmic FMR1 interacting protein 1(CYFIP1)
NM_014607	UBXN4	Homo sapiens	UBX domain protein 4(UBXN4)
NM_014602	PIK3R4	Homo sapiens	phosphoinositide-3-kinase regulatory subunit 4(PIK3R4)
NM_014601	EHD2	Homo sapiens	EH domain containing 2(EHD2)
NM_014603	CDR2L	Homo sapiens	cerebellar degeneration related protein 2 like(CDR2L)
NM_015250	BICD2	Homo sapiens	BICD cargo adaptor 2(BICD2)
NM_001256071	RNF213	Homo sapiens	ring finger protein 213(RNF213)
NM_015252	EHBP1	Homo sapiens	EH domain binding protein 1(EHBP1)
NM_015251	ATMIN	Homo sapiens	ATM interactor(ATMIN)
NM_007262	PARK7	Homo sapiens	Parkinsonism associated deglycase(PARK7)
NM_032582	USP32	Homo sapiens	ubiquitin specific peptidase 32(USP32)
NM_015254	KIF13B	Homo sapiens	kinesin family member 13B(KIF13B)
NM_015253	WSCD1	Homo sapiens	WSC domain containing 1(WSCD1)
NM_007260	LYPLA2	Homo sapiens	lysophospholipase II(LYPLA2)
NM_015255	UBR2	Homo sapiens	ubiquitin protein ligase E3 component n-recognin 2(UBR2)
NM_007266	GPN1	Homo sapiens	GPN-loop GTPase 1(GPN1)
NM_018062	FANCL	Homo sapiens	Fanconi anemia complementation group L(FANCL)
NM_007265	ECD	Homo sapiens	ecdysoneless cell cycle regulator(ECD)
NM_018061	PRPF38B	Homo sapiens	pre-mRNA processing factor 38B(PRPF38B)
NM_018064	AKIRIN2	Homo sapiens	akirin 2(AKIRIN2)
NM_007263	COPE	Homo sapiens	coatomer protein complex subunit epsilon(COPE)
NM_007269	STXBP3	Homo sapiens	syntaxin binding protein 3(STXBP3)
NM_014616	ATP11B	Homo sapiens	ATPase phospholipid transporting 11B (putative)(ATP11B)
NM_001013694	SRRD	Homo sapiens	SRR1 domain containing(SRRD)
NM_001101672	ZNF219	Homo sapiens	zinc finger protein 219(ZNF219)
NM_001264573	KIF18B	Homo sapiens	kinesin family member 18B(KIF18B)
NM_005700	DPP3	Homo sapiens	dipeptidyl peptidase 3(DPP3)
NM_014611	MDN1	Homo sapiens	midasin AAA ATPase 1(MDN1)
NM_015235	CSTF2T	Homo sapiens	cleavage stimulation factor subunit 2 tau variant(CSTF2T)
NM_005709	USH1C	Homo sapiens	USH1 protein network component harmonin(USH1C)
NM_014615	GSE1	Homo sapiens	Gse1 coiled-coil protein(GSE1)
NM_014614	PSME4	Homo sapiens	proteasome activator subunit 4(PSME4)
NM_005707	PDCD7	Homo sapiens	programmed cell death 7(PDCD7)
NM_014613	FAF2	Homo sapiens	Fas associated factor family member 2(FAF2)
NM_015241	MICAL3	Homo sapiens	microtubule associated monooxygenase, calponin and LIM domain containing 3(MICAL3)
NM_015245	ANKS1A	Homo sapiens	ankyrin repeat and sterile alpha motif domain containing 1A(ANKS1A)
NM_001204468	RBM10	Homo sapiens	RNA binding motif protein 10(RBM10)
NM_032595	PPP1R9B	Homo sapiens	protein phosphatase 1 regulatory subunit 9B(PPP1R9B)
NM_007270	FKBP9	Homo sapiens	FK506 binding protein 9(FKBP9)
NM_001204467	RBM10	Homo sapiens	RNA binding motif protein 10(RBM10)
NM_018056	TMEM39B	Homo sapiens	transmembrane protein 39B(TMEM39B)
NM_032593	HINT2	Homo sapiens	histidine triad nucleotide binding protein 2(HINT2)
NM_007275	TUSC2	Homo sapiens	tumor suppressor candidate 2(TUSC2)
NM_007274	ACOT7	Homo sapiens	acyl-CoA thioesterase 7(ACOT7)
NM_018052	VAC14	Homo sapiens	Vac14, PIKFYVE complex component(VAC14)
NM_007277	EXOC3	Homo sapiens	exocyst complex component 3(EXOC3)
NM_018051	WDR60	Homo sapiens	WD repeat domain 60(WDR60)
NM_014669	NUP93	Homo sapiens	nucleoporin 93(NUP93)
NM_014663	KDM4A	Homo sapiens	lysine demethylase 4A(KDM4A)
NM_014666	CLINT1	Homo sapiens	clathrin interactor 1(CLINT1)
NM_001256014	PSMC3IP	Homo sapiens	PSMC3 interacting protein(PSMC3IP)
NM_032569	GLYR1	Homo sapiens	glyoxylate reductase 1 homolog(GLYR1)
NM_007285	GABARAPL2	Homo sapiens	GABA type A receptor associated protein like 2(GABARAPL2)
NM_007286	SYNPO	Homo sapiens	synaptopodin(SYNPO)
NM_014671	UBE3C	Homo sapiens	ubiquitin protein ligase E3C(UBE3C)
NM_007284	TWF2	Homo sapiens	twinfilin actin binding protein 2(TWF2)
NM_014670	BZW1	Homo sapiens	basic leucine zipper and W2 domains 1(BZW1)
NM_014673	EMC2	Homo sapiens	ER membrane protein complex subunit 2(EMC2)
NM_018045	BSDC1	Homo sapiens	BSD domain containing 1(BSDC1)
NM_018047	RBM22	Homo sapiens	RNA binding motif protein 22(RBM22)
NM_007280	OIP5	Homo sapiens	Opa interacting protein 5(OIP5)
NM_018048	MAGOHB	Homo sapiens	mago homolog B, exon junction complex core component(MAGOHB)
NM_018049	PLEKHJ1	Homo sapiens	pleckstrin homology domain containing J1(PLEKHJ1)
NM_032581	FAM126A	Homo sapiens	family with sequence similarity 126 member A(FAM126A)
NM_014674	EDEM1	Homo sapiens	ER degradation enhancing alpha-mannosidase like protein 1(EDEM1)
NM_014675	CROCC	Homo sapiens	ciliary rootlet coiled-coil, rootletin(CROCC)
NM_018030	OSBPL1A	Homo sapiens	oxysterol binding protein like 1A(OSBPL1A)
NM_018031	WDR6	Homo sapiens	WD repeat domain 6(WDR6)
NM_018034	WDR70	Homo sapiens	WD repeat domain 70(WDR70)
NM_032574	DPY30	Homo sapiens	dpy-30, histone methyltransferase complex regulatory subunit(DPY30)
NM_018032	LUC7L	Homo sapiens	LUC7 like(LUC7L)
NM_015202	KIAA0556	Homo sapiens	KIAA0556(KIAA0556)
NM_016732	RALY	Homo sapiens	RALY heterogeneous nuclear ribonucleoprotein(RALY)
NM_015207	OTUD3	Homo sapiens	OTU deubiquitinase 3(OTUD3)
NM_018019	MED9	Homo sapiens	mediator complex subunit 9(MED9)
NM_014647	KIAA0430	Homo sapiens	KIAA0430(KIAA0430)
NM_014649	SAFB2	Homo sapiens	scaffold attachment factor B2(SAFB2)
NM_032549	IMMP2L	Homo sapiens	inner mitochondrial membrane peptidase subunit 2(IMMP2L)
NM_018025	GPATCH1	Homo sapiens	G-patch domain containing 1(GPATCH1)
NM_018028	SAMD4B	Homo sapiens	sterile alpha motif domain containing 4B(SAMD4B)
NM_015210	MTCL1	Homo sapiens	microtubule crosslinking factor 1(MTCL1)
NM_018023	YEATS2	Homo sapiens	YEATS domain containing 2(YEATS2)
NM_014650	ZNF432	Homo sapiens	zinc finger protein 432(ZNF432)
NM_018024	WDYHV1	Homo sapiens	WDYHV motif containing 1(WDYHV1)
NM_014655	SLC25A44	Homo sapiens	solute carrier family 25 member 44(SLC25A44)
NM_014652	IPO13	Homo sapiens	importin 13(IPO13)
NM_032552	DAB2IP	Homo sapiens	DAB2 interacting protein(DAB2IP)
NM_015201	BOP1	Homo sapiens	block of proliferation 1(BOP1)
NM_014661	FAM53B	Homo sapiens	family with sequence similarity 53 member B(FAM53B)
NM_014660	PHF14	Homo sapiens	PHD finger protein 14(PHF14)
NM_018010	IFT57	Homo sapiens	intraflagellar transport 57(IFT57)
NM_012461	TINF2	Homo sapiens	TERF1 interacting nuclear factor 2(TINF2)
NM_012460	TIMM9	Homo sapiens	translocase of inner mitochondrial membrane 9(TIMM9)
NM_172366	FBXO16	Homo sapiens	F-box protein 16(FBXO16)
NM_001271952	TPGS2	Homo sapiens	tubulin polyglutamylase complex subunit 2(TPGS2)
NM_001014763	ETFB	Homo sapiens	electron transfer flavoprotein beta subunit(ETFB)
NM_012459	TIMM8B	Homo sapiens	translocase of inner mitochondrial membrane 8 homolog B(TIMM8B)
NM_012458	TIMM13	Homo sapiens	translocase of inner mitochondrial membrane 13(TIMM13)
NM_012456	TIMM10	Homo sapiens	translocase of inner mitochondrial membrane 10(TIMM10)
NM_012455	PSD4	Homo sapiens	pleckstrin and Sec7 domain containing 4(PSD4)
NM_012453	TBL2	Homo sapiens	transducin beta like 2(TBL2)
NM_001206612	CHTOP	Homo sapiens	chromatin target of PRMT1(CHTOP)
NM_001161010	ARMC10	Homo sapiens	armadillo repeat containing 10(ARMC10)
NM_001271944	TFEB	Homo sapiens	transcription factor EB(TFEB)
NM_001271938	MEGF8	Homo sapiens	multiple EGF like domains 8(MEGF8)
NM_012446	SSBP2	Homo sapiens	single stranded DNA binding protein 2(SSBP2)
NM_012445	SPON2	Homo sapiens	spondin 2(SPON2)
NM_001012614	CTBP1	Homo sapiens	C-terminal binding protein 1(CTBP1)
NM_012448	STAT5B	Homo sapiens	signal transducer and activator of transcription 5B(STAT5B)
NM_001289071	HELLS	Homo sapiens	helicase, lymphoid-specific(HELLS)
NM_001166006	EPB41	Homo sapiens	erythrocyte membrane protein band 4.1(EPB41)
NM_001166007	EPB41	Homo sapiens	erythrocyte membrane protein band 4.1(EPB41)
NM_172341	PSENEN	Homo sapiens	presenilin enhancer gamma-secretase subunit(PSENEN)
NM_001271934	TK2	Homo sapiens	thymidine kinase 2, mitochondrial(TK2)
NM_002998	SDC2	Homo sapiens	syndecan 2(SDC2)
NM_001206641	COA6	Homo sapiens	cytochrome c oxidase assembly factor 6(COA6)
NM_002997	SDC1	Homo sapiens	syndecan 1(SDC1)
NM_001289045	PLAGL1	Homo sapiens	PLAG1 like zinc finger 1(PLAGL1)
NM_001137550	LRRFIP1	Homo sapiens	LRR binding FLII interacting protein 1(LRRFIP1)
NM_001137553	LRRFIP1	Homo sapiens	LRR binding FLII interacting protein 1(LRRFIP1)
NM_025207	FLAD1	Homo sapiens	flavin adenine dinucleotide synthetase 1(FLAD1)
NM_012421	RLF	Homo sapiens	rearranged L-myc fusion(RLF)
NM_025201	PLEKHO2	Homo sapiens	pleckstrin homology domain containing O2(PLEKHO2)
NM_025204	TRABD	Homo sapiens	TraB domain containing(TRABD)
NM_012425	RSU1	Homo sapiens	Ras suppressor protein 1(RSU1)
NM_015261	NCAPD3	Homo sapiens	non-SMC condensin II complex subunit D3(NCAPD3)
NM_015262	FAM21C	Homo sapiens	family with sequence similarity 21 member C(FAM21C)
NM_015264	KIAA0930	Homo sapiens	KIAA0930(KIAA0930)
NM_014712	SETD1A	Homo sapiens	SET domain containing 1A(SETD1A)
NM_014716	ACAP1	Homo sapiens	ArfGAP with coiled-coil, ankyrin repeat and PH domains 1(ACAP1)
NM_015277	NEDD4L	Homo sapiens	neural precursor cell expressed, developmentally down-regulated 4-like, E3 ubiquitin protein ligase(NEDD4L)
NM_015278	SASH1	Homo sapiens	SAM and SH3 domain containing 1(SASH1)
NM_001293632	PAPOLA	Homo sapiens	poly(A) polymerase alpha(PAPOLA)
NM_015275	KIAA1033	Homo sapiens	KIAA1033(KIAA1033)
NM_015276	USP22	Homo sapiens	ubiquitin specific peptidase 22(USP22)
NM_015268	DNAJC13	Homo sapiens	DnaJ heat shock protein family (Hsp40) member C13(DNAJC13)
NM_012486	PSEN2	Homo sapiens	presenilin 2(PSEN2)
NM_001206653	SH3GLB1	Homo sapiens	SH3 domain containing GRB2 like endophilin B1(SH3GLB1)
NM_014700	RAB11FIP3	Homo sapiens	RAB11 family interacting protein 3(RAB11FIP3)
NM_014706	SART3	Homo sapiens	squamous cell carcinoma antigen recognized by T-cells 3(SART3)
NM_001199839	BCL2L2	Homo sapiens	BCL2 like 2(BCL2L2)
NM_014704	CEP104	Homo sapiens	centrosomal protein 104(CEP104)
NM_001199835	SNX10	Homo sapiens	sorting nexin 10(SNX10)
NM_014709	USP34	Homo sapiens	ubiquitin specific peptidase 34(USP34)
NM_001271977	STK25	Homo sapiens	serine/threonine kinase 25(STK25)
NM_001271978	STK25	Homo sapiens	serine/threonine kinase 25(STK25)
NM_182476	COQ6	Homo sapiens	coenzyme Q6, monooxygenase(COQ6)
NM_015284	SZT2	Homo sapiens	seizure threshold 2 homolog (mouse)(SZT2)
NM_012477	WBP1	Homo sapiens	WW domain binding protein 1(WBP1)
NM_012474	UCK2	Homo sapiens	uridine-cytidine kinase 2(UCK2)
NM_001206682	ATF7	Homo sapiens	activating transcription factor 7(ATF7)
NM_012478	WBP2	Homo sapiens	WW domain binding protein 2(WBP2)
NM_012479	YWHAG	Homo sapiens	tyrosine 3-monooxygenase/tryptophan 5-monooxygenase activation protein gamma(YWHAG)
NM_015292	ESYT1	Homo sapiens	extended synaptotagmin 1(ESYT1)
NM_172377	CTAG2	Homo sapiens	cancer/testis antigen 2(CTAG2)
NM_031899	GORASP1	Homo sapiens	golgi reassembly stacking protein 1(GORASP1)
NM_182482	BAGE2	Homo sapiens	B melanoma antigen family member 2(BAGE2)
NM_015299	KHNYN	Homo sapiens	KH and NYN domain containing(KHNYN)
NM_015295	SMCHD1	Homo sapiens	structural maintenance of chromosomes flexible hinge domain containing 1(SMCHD1)
NM_031892	SH3KBP1	Homo sapiens	SH3 domain containing kinase binding protein 1(SH3KBP1)
NM_015296	DOCK9	Homo sapiens	dedicator of cytokinesis 9(DOCK9)
NM_015294	TRIM37	Homo sapiens	tripartite motif containing 37(TRIM37)
NM_182487	OLFML2A	Homo sapiens	olfactomedin like 2A(OLFML2A)
NM_001498	GCLC	Homo sapiens	glutamate-cysteine ligase catalytic subunit(GCLC)
NM_012469	PRPF6	Homo sapiens	pre-mRNA processing factor 6(PRPF6)
NM_001034853	RPGR	Homo sapiens	retinitis pigmentosa GTPase regulator(RPGR)
NM_001034850	FAM134B	Homo sapiens	family with sequence similarity 134 member B(FAM134B)
NM_001487	BLOC1S1	Homo sapiens	biogenesis of lysosomal organelles complex 1 subunit 1(BLOC1S1)
NM_001489	NR6A1	Homo sapiens	nuclear receptor subfamily 6 group A member 1(NR6A1)
NM_001494	GDI2	Homo sapiens	GDP dissociation inhibitor 2(GDI2)
NM_001195605	ZNF865	Homo sapiens	zinc finger protein 865(ZNF865)
NM_052831	SLC18B1	Homo sapiens	solute carrier family 18 member B1(SLC18B1)
NM_001493	GDI1	Homo sapiens	GDP dissociation inhibitor 1(GDI1)
NM_001007793	BUB3	Homo sapiens	BUB3, mitotic checkpoint protein(BUB3)
NM_001483	GBAS	Homo sapiens	glioblastoma amplified sequence(GBAS)
NM_001278324	TROAP	Homo sapiens	trophinin associated protein(TROAP)
NM_024029	YIPF2	Homo sapiens	Yip1 domain family member 2(YIPF2)
NM_001199867	MARK4	Homo sapiens	microtubule affinity regulating kinase 4(MARK4)
NM_024026	MRPL57	Homo sapiens	mitochondrial ribosomal protein L57(MRPL57)
NM_001199861	KCNAB2	Homo sapiens	potassium voltage-gated channel subfamily A regulatory beta subunit 2(KCNAB2)
NM_001199864	BCL2L2-PABPN1	Homo sapiens	BCL2L2-PABPN1 readthrough(BCL2L2-PABPN1)
NM_001466	FZD2	Homo sapiens	frizzled class receptor 2(FZD2)
NM_052855	ANKRD40	Homo sapiens	ankyrin repeat domain 40(ANKRD40)
NM_052857	ZNF830	Homo sapiens	zinc finger protein 830(ZNF830)
NM_052859	RFT1	Homo sapiens	RFT1 homolog(RFT1)
NM_024031	PRR14	Homo sapiens	proline rich 14(PRR14)
NM_001193483	LIMS1	Homo sapiens	LIM zinc finger domain containing 1(LIMS1)
NM_203288	RP9	Homo sapiens	retinitis pigmentosa 9 (autosomal dominant)(RP9)
NM_203284	RBPJ	Homo sapiens	recombination signal binding protein for immunoglobulin kappa J region(RBPJ)
NM_024036	LRFN4	Homo sapiens	leucine rich repeat and fibronectin type III domain containing 4(LRFN4)
NM_001452	FOXF2	Homo sapiens	forkhead box F2(FOXF2)
NM_052843	OBSCN	Homo sapiens	obscurin, cytoskeletal calmodulin and titin-interacting RhoGEF(OBSCN)
NM_052844	WDR34	Homo sapiens	WD repeat domain 34(WDR34)
NM_052848	CCDC97	Homo sapiens	coiled-coil domain containing 97(CCDC97)
NM_024045	DDX50	Homo sapiens	DExD-box helicase 50(DDX50)
NM_024041	SCNM1	Homo sapiens	sodium channel modifier 1(SCNM1)
NM_024040	CUEDC2	Homo sapiens	CUE domain containing 2(CUEDC2)
NM_001444	FABP5	Homo sapiens	fatty acid binding protein 5(FABP5)
NM_025215	PUS1	Homo sapiens	pseudouridylate synthase 1(PUS1)
NM_004259	RECQL5	Homo sapiens	RecQ like helicase 5(RECQL5)
NM_004257	TGFBRAP1	Homo sapiens	transforming growth factor beta receptor associated protein 1(TGFBRAP1)
NM_001136498	CISD3	Homo sapiens	CDGSH iron sulfur domain 3(CISD3)
NM_001136499	ZNF841	Homo sapiens	zinc finger protein 841(ZNF841)
NM_001449	FHL1	Homo sapiens	four and a half LIM domains 1(FHL1)
NM_001100165	PHACTR2	Homo sapiens	phosphatase and actin regulator 2(PHACTR2)
NM_024050	DDA1	Homo sapiens	DET1 and DDB1 associated 1(DDA1)
NM_080597	OSBPL1A	Homo sapiens	oxysterol binding protein like 1A(OSBPL1A)
NM_024053	CENPM	Homo sapiens	centromere protein M(CENPM)
NM_024055	SLC30A5	Homo sapiens	solute carrier family 30 member 5(SLC30A5)
NM_052879	LARP4	Homo sapiens	La ribonucleoprotein domain family member 4(LARP4)
NM_052875	VPS26B	Homo sapiens	VPS26, retromer complex component B(VPS26B)
NM_001450	FHL2	Homo sapiens	four and a half LIM domains 2(FHL2)
NM_025222	WDR82	Homo sapiens	WD repeat domain 82(WDR82)
NM_004261	SELENOF	Homo sapiens	selenoprotein F(SELENOF)
NM_001134231	NT5DC2	Homo sapiens	5'-nucleotidase domain containing 2(NT5DC2)
NM_080593	HIST1H2BK	Homo sapiens	histone cluster 1 H2B family member k(HIST1H2BK)
NM_080592	ATRAID	Homo sapiens	all-trans retinoic acid induced differentiation factor(ATRAID)
NM_004260	RECQL4	Homo sapiens	RecQ like helicase 4(RECQL4)
NM_001431	EPB41L2	Homo sapiens	erythrocyte membrane protein band 4.1 like 2(EPB41L2)
NM_001013703	EIF2AK4	Homo sapiens	eukaryotic translation initiation factor 2 alpha kinase 4(EIF2AK4)
NM_001433	ERN1	Homo sapiens	endoplasmic reticulum to nucleus signaling 1(ERN1)
NM_004247	EFTUD2	Homo sapiens	elongation factor Tu GTP binding domain containing 2(EFTUD2)
NM_001134225	INPP4A	Homo sapiens	inositol polyphosphate-4-phosphatase type I A(INPP4A)
NM_001436	FBL	Homo sapiens	fibrillarin(FBL)
NM_019606	MEPCE	Homo sapiens	methylphosphate capping enzyme(MEPCE)
NM_019607	C8orf44	Homo sapiens	chromosome 8 open reading frame 44(C8orf44)
NM_001278376	MPP2	Homo sapiens	membrane palmitoylated protein 2(MPP2)
NM_001100176	HOOK2	Homo sapiens	hook microtubule tethering protein 2(HOOK2)
NM_019605	SERTAD4	Homo sapiens	SERTA domain containing 4(SERTAD4)
NM_052860	ZNF300	Homo sapiens	zinc finger protein 300(ZNF300)
NM_024061	ZNF655	Homo sapiens	zinc finger protein 655(ZNF655)
NM_024067	C7ORF26	Homo sapiens	chromosome 7 open reading frame 26(C7orf26)
NM_001195630	MLLT10	Homo sapiens	myeloid/lymphoid or mixed-lineage leukemia; translocated to, 10(MLLT10)
NM_001100170	IMMT	Homo sapiens	inner membrane mitochondrial protein(IMMT)
NM_024065	PDCL3	Homo sapiens	phosducin like 3(PDCL3)
NM_052868	IGSF8	Homo sapiens	immunoglobulin superfamily member 8(IGSF8)
NM_004255	Cox5A	Homo sapiens	cytochrome c oxidase subunit 5A(COX5A)
NM_025233	COASY	Homo sapiens	Coenzyme A synthase(COASY)
NM_025232	REEP4	Homo sapiens	receptor accessory protein 4(REEP4)
NM_001440	EXTL3	Homo sapiens	exostosin like glycosyltransferase 3(EXTL3)
NM_052864	TIFA	Homo sapiens	TRAF interacting protein with forkhead associated domain(TIFA)
NM_025230	DCAF11	Homo sapiens	DDB1 and CUL4 associated factor 11(DCAF11)
NM_004251	RAB9A	Homo sapiens	RAB9A, member RAS oncogene family(RAB9A)
NM_001425	EMP3	Homo sapiens	epithelial membrane protein 3(EMP3)
NM_001423	EMP1	Homo sapiens	epithelial membrane protein 1(EMP1)
NM_004279	PMPCB	Homo sapiens	peptidase, mitochondrial processing beta subunit(PMPCB)
NM_001424	EMP2	Homo sapiens	epithelial membrane protein 2(EMP2)
NM_025235	TNKS2	Homo sapiens	tankyrase 2(TNKS2)
NM_001300793	EML3	Homo sapiens	echinoderm microtubule associated protein like 3(EML3)
NM_001429	EP300	Homo sapiens	E1A binding protein p300(EP300)
NM_024069	KXD1	Homo sapiens	KxDL motif containing 1(KXD1)
NM_024068	NABP2	Homo sapiens	nucleic acid binding protein 2(NABP2)
NM_001427	EN2	Homo sapiens	engrailed homeobox 2(EN2)
NM_024075	TSEN34	Homo sapiens	tRNA splicing endonuclease subunit 34(TSEN34)
NM_024078	NOC4L	Homo sapiens	nucleolar complex associated 4 homolog(NOC4L)
NM_001167575	CAAP1	Homo sapiens	caspase activity and apoptosis inhibitor 1(CAAP1)
NM_004281	BAG3	Homo sapiens	BCL2 associated athanogene 3(BAG3)
NM_024071	ZFYVE21	Homo sapiens	zinc finger FYVE-type containing 21(ZFYVE21)
NM_052897	MBD6	Homo sapiens	methyl-CpG binding domain protein 6(MBD6)
NM_004285	H6PD	Homo sapiens	hexose-6-phosphate dehydrogenase/glucose 1-dehydrogenase(H6PD)
NM_025241	UBXN6	Homo sapiens	UBX domain protein 6(UBXN6)
NM_004284	CHD1L	Homo sapiens	chromodomain helicase DNA binding protein 1 like(CHD1L)
NM_052899	GPRIN1	Homo sapiens	G protein regulated inducer of neurite outgrowth 1(GPRIN1)
NM_004282	BAG2	Homo sapiens	BCL2 associated athanogene 2(BAG2)
NM_001023570	IQCB1	Homo sapiens	IQ motif containing B1(IQCB1)
NM_004287	GOSR2	Homo sapiens	golgi SNAP receptor complex member 2(GOSR2)
NM_001300799	SEPT8	Homo sapiens	septin 8(SEPT8)
NM_004286	GTPBP1	Homo sapiens	GTP binding protein 1(GTPBP1)
NM_001412	EIF1AX	Homo sapiens	eukaryotic translation initiation factor 1A, X-linked(EIF1AX)
NM_001023561	ZNF749	Homo sapiens	zinc finger protein 749(ZNF749)
NM_001414	EIF2B1	Homo sapiens	eukaryotic translation initiation factor 2B subunit alpha(EIF2B1)
NM_001023567	GOLGA8B	Homo sapiens	golgin A8 family member B(GOLGA8B)
NM_001167582	RBM6	Homo sapiens	RNA binding motif protein 6(RBM6)
NM_001034841	ITPRIPL2	Homo sapiens	inositol 1,4,5-trisphosphate receptor interacting protein like 2(ITPRIPL2)
NM_001418	EIF4G2	Homo sapiens	eukaryotic translation initiation factor 4 gamma 2(EIF4G2)
NM_001419	ELAVL1	Homo sapiens	ELAV like RNA binding protein 1(ELAVL1)
NM_004272	HOMER1	Homo sapiens	homer scaffolding protein 1(HOMER1)
NM_004273	CHST3	Homo sapiens	carbohydrate sulfotransferase 3(CHST3)
NM_025250	TTYH3	Homo sapiens	tweety family member 3(TTYH3)
NM_004278	PIGL	Homo sapiens	phosphatidylinositol glycan anchor biosynthesis class L(PIGL)
NM_001300789	PEX5	Homo sapiens	peroxisomal biogenesis factor 5(PEX5)
NM_153350	FBXL16	Homo sapiens	F-box and leucine rich repeat protein 16(FBXL16)
NM_001276252	WDTC1	Homo sapiens	WD and tetratricopeptide repeats 1(WDTC1)
NM_004354	CCNG2	Homo sapiens	cyclin G2(CCNG2)
NM_032620	GTPBP3	Homo sapiens	GTP binding protein 3 (mitochondrial)(GTPBP3)
NM_001300860	DDX46	Homo sapiens	DEAD-box helicase 46(DDX46)
NM_153348	FBXW8	Homo sapiens	F-box and WD repeat domain containing 8(FBXW8)
NM_153340	ATXN7L2	Homo sapiens	ataxin 7 like 2(ATXN7L2)
NM_005898	CAPRIN1	Homo sapiens	cell cycle associated protein 1(CAPRIN1)
NM_005896	IDH1	Homo sapiens	isocitrate dehydrogenase (NADP(+)) 1, cytosolic(IDH1)
NM_004365	CETN3	Homo sapiens	centrin 3(CETN3)
NM_004366	CLCN2	Homo sapiens	chloride voltage-gated channel 2(CLCN2)
NM_004359	CDC34	Homo sapiens	cell division cycle 34(CDC34)
NM_016648	LARP7	Homo sapiens	La ribonucleoprotein domain family member 7(LARP7)
NM_032648	FAM167B	Homo sapiens	family with sequence similarity 167 member B(FAM167B)
NM_001276274	TMEM80	Homo sapiens	transmembrane protein 80(TMEM80)
NM_001195556	CLINT1	Homo sapiens	clathrin interactor 1(CLINT1)
NM_004333	BRAF	Homo sapiens	B-Raf proto-oncogene, serine/threonine kinase(BRAF)
NM_001282989	DHRS4	Homo sapiens	dehydrogenase/reductase 4(DHRS4)
NM_004330	BNIP2	Homo sapiens	BCL2 interacting protein 2(BNIP2)
NM_018125	ARHGEF10L	Homo sapiens	Rho guanine nucleotide exchange factor 10 like(ARHGEF10L)
NM_004331	BNIP3L	Homo sapiens	BCL2 interacting protein 3 like(BNIP3L)
NM_018119	POLR3E	Homo sapiens	RNA polymerase III subunit E(POLR3E)
NM_001282979	TLE3	Homo sapiens	transducin like enhancer of split 3(TLE3)
NM_016639	TNFRSF12A	Homo sapiens	TNF receptor superfamily member 12A(TNFRSF12A)
NM_004329	BMPR1A	Homo sapiens	bone morphogenetic protein receptor type 1A(BMPR1A)
NM_004328	BCS1L	Homo sapiens	BCS1 homolog, ubiquinol-cytochrome c reductase complex chaperone(BCS1L)
NM_004327	BCR	Homo sapiens	BCR, RhoGEF and GTPase activating protein(BCR)
NM_153367	ZCCHC24	Homo sapiens	zinc finger CCHC-type containing 24(ZCCHC24)
NM_153366	SVEP1	Homo sapiens	sushi, von Willebrand factor type A, EGF and pentraxin domain containing 1(SVEP1)
NM_153365	TAPT1	Homo sapiens	transmembrane anterior posterior transformation 1(TAPT1)
NM_001276282	ATRNL1	Homo sapiens	attractin like 1(ATRNL1)
NM_176869	PPA2	Homo sapiens	pyrophosphatase (inorganic) 2(PPA2)
NM_016630	SPG21	Homo sapiens	spastic paraplegia 21 (autosomal recessive, Mast syndrome)(SPG21)
NM_018110	DOK4	Homo sapiens	docking protein 4(DOK4)
NM_016631	PAXBP1	Homo sapiens	PAX3 and PAX7 binding protein 1(PAXBP1)
NM_001300899	MYO6	Homo sapiens	myosin VI(MYO6)
NM_004344	CETN2	Homo sapiens	centrin 2(CETN2)
NM_016628	WAC	Homo sapiens	WW domain containing adaptor with coiled-coil(WAC)
NM_016626	MEX3C	Homo sapiens	mex-3 RNA binding family member C(MEX3C)
NM_004336	BUB1	Homo sapiens	BUB1 mitotic checkpoint serine/threonine kinase(BUB1)
NM_018109	MTPAP	Homo sapiens	mitochondrial poly(A) polymerase(MTPAP)
NM_004339	PTTG1IP	Homo sapiens	pituitary tumor-transforming 1 interacting protein(PTTG1IP)
NM_016623	FAM49B	Homo sapiens	family with sequence similarity 49 member B(FAM49B)
NM_001408	CELSR2	Homo sapiens	cadherin EGF LAG seven-pass G-type receptor 2(CELSR2)
NM_153376	CCDC96	Homo sapiens	coiled-coil domain containing 96(CCDC96)
NM_001407	CELSR3	Homo sapiens	cadherin EGF LAG seven-pass G-type receptor 3(CELSR3)
NM_004311	ARL3	Homo sapiens	ADP ribosylation factor like GTPase 3(ARL3)
NM_001203247	EZH2	Homo sapiens	enhancer of zeste 2 polycomb repressive complex 2 subunit(EZH2)
NM_005862	STAG1	Homo sapiens	stromal antigen 1(STAG1)
NM_005860	FSTL3	Homo sapiens	follistatin like 3(FSTL3)
NM_019555	ARHGEF3	Homo sapiens	Rho guanine nucleotide exchange factor 3(ARHGEF3)
NM_001300829	CIRBP	Homo sapiens	cold inducible RNA binding protein(CIRBP)
NM_001300826	RNF19B	Homo sapiens	ring finger protein 19B(RNF19B)
NM_007103	NDUFV1	Homo sapiens	NADH:ubiquinone oxidoreductase core subunit V1(NDUFV1)
NM_005858	AKAP8	Homo sapiens	A-kinase anchoring protein 8(AKAP8)
NM_005859	PURA	Homo sapiens	purine rich element binding protein A(PURA)
NM_080725	SRXN1	Homo sapiens	sulfiredoxin 1(SRXN1)
NM_005857	ZMPSTE24	Homo sapiens	zinc metallopeptidase STE24(ZMPSTE24)
NM_144949	SOCS5	Homo sapiens	suppressor of cytokine signaling 5(SOCS5)
NM_004307	APBB2	Homo sapiens	amyloid beta precursor protein binding family B member 2(APBB2)
NM_001203245	RPS10	Homo sapiens	ribosomal protein S10(RPS10)
NM_004302	ACVR1B	Homo sapiens	activin A receptor type 1B(ACVR1B)
NM_001282959	CCAR1	Homo sapiens	cell division cycle and apoptosis regulator 1(CCAR1)
NM_004322	BAD	Homo sapiens	BCL2 associated agonist of cell death(BAD)
NM_001282954	PRMT5	Homo sapiens	protein arginine methyltransferase 5(PRMT5)
NM_001282952	COPS7B	Homo sapiens	COP9 signalosome subunit 7B(COPS7B)
NM_001111020	SUPT5H	Homo sapiens	SPT5 homolog, DSIF elongation factor subunit(SUPT5H)
NM_005871	SMNDC1	Homo sapiens	survival motor neuron domain containing 1(SMNDC1)
NM_007111	TFDP1	Homo sapiens	transcription factor Dp-1(TFDP1)
NM_005870	SAP18	Homo sapiens	Sin3A associated protein 18(SAP18)
NM_005872	BCAS2	Homo sapiens	breast carcinoma amplified sequence 2(BCAS2)
NM_080732	EGLN2	Homo sapiens	egl-9 family hypoxia inducible factor 2(EGLN2)
NM_007114	TMF1	Homo sapiens	TATA element modulatory factor 1(TMF1)
NM_005869	CWC27	Homo sapiens	CWC27 spliceosome associated protein homolog(CWC27)
NM_007106	UBL3	Homo sapiens	ubiquitin like 3(UBL3)
NM_005865	PRSS16	Homo sapiens	protease, serine 16(PRSS16)
NM_004317	ASNA1	Homo sapiens	arsA arsenite transporter, ATP-binding, homolog 1 (bacterial)(ASNA1)
NM_004313	ARRB2	Homo sapiens	arrestin beta 2(ARRB2)
NM_025194	ITPKC	Homo sapiens	inositol-trisphosphate 3-kinase C(ITPKC)
NM_025193	HSD3B7	Homo sapiens	hydroxy-delta-5-steroid dehydrogenase, 3 beta- and steroid delta-isomerase 7(HSD3B7)
NM_025196	GRPEL1	Homo sapiens	GrpE like 1, mitochondrial(GRPEL1)
NM_025190	ANKRD36B	Homo sapiens	ankyrin repeat domain 36B(ANKRD36B)
NM_005880	DNAJA2	Homo sapiens	DnaJ heat shock protein family (Hsp40) member A2(DNAJA2)
NM_025191	EDEM3	Homo sapiens	ER degradation enhancing alpha-mannosidase like protein 3(EDEM3)
NM_005884	PAK4	Homo sapiens	p21 (RAC1) activated kinase 4(PAK4)
NM_001081550	THOC2	Homo sapiens	THO complex 2(THOC2)
NM_005881	BCKDK	Homo sapiens	branched chain ketoacid dehydrogenase kinase(BCKDK)
NM_005877	SF3A1	Homo sapiens	splicing factor 3a subunit 1(SF3A1)
NM_005875	EIF1B	Homo sapiens	eukaryotic translation initiation factor 1B(EIF1B)
NM_153329	ALDH16A1	Homo sapiens	aldehyde dehydrogenase 16 family member A1(ALDH16A1)
NM_153326	AKR1A1	Homo sapiens	aldo-keto reductase family 1 member A1(AKR1A1)
NM_001020819	MYADM	Homo sapiens	myeloid associated differentiation marker(MYADM)
NM_025188	TRIM45	Homo sapiens	tripartite motif containing 45(TRIM45)
NM_025182	FAM214B	Homo sapiens	family with sequence similarity 214 member B(FAM214B)
NM_001282932	ABI2	Homo sapiens	abl interactor 2(ABI2)
NM_005892	FMNL1	Homo sapiens	formin like 1(FMNL1)
NM_005895	GOLGA3	Homo sapiens	golgin A3(GOLGA3)
NM_019558	HOXD8	Homo sapiens	homeobox D8(HOXD8)
NM_005885	MARCH6	Homo sapiens	membrane associated ring-CH-type finger 6(MARCH6)
NM_153333	TCEAL8	Homo sapiens	transcription elongation factor A like 8(TCEAL8)
NM_005886	KATNB1	Homo sapiens	katanin regulatory subunit B1(KATNB1)
NM_079834	SCAMP4	Homo sapiens	secretory carrier membrane protein 4(SCAMP4)
NM_153339	PUSL1	Homo sapiens	pseudouridylate synthase-like 1(PUSL1)
NM_025179	PLXNA2	Homo sapiens	plexin A2(PLXNA2)
NM_001282919	SPIDR	Homo sapiens	scaffolding protein involved in DNA repair(SPIDR)
NM_015125	CIC	Homo sapiens	capicua transcriptional repressor(CIC)
NM_144982	ZFC3H1	Homo sapiens	zinc finger C3H1-type containing(ZFC3H1)
NM_014720	SLK	Homo sapiens	STE20 like kinase(SLK)
NM_001201372	CCDC136	Homo sapiens	coiled-coil domain containing 136(CCDC136)
NM_005817	PLIN3	Homo sapiens	perilipin 3(PLIN3)
NM_005819	STX6	Homo sapiens	syntaxin 6(STX6)
NM_152219	GJD3	Homo sapiens	gap junction protein delta 3(GJD3)
NM_014726	TBKBP1	Homo sapiens	TBK1 binding protein 1(TBKBP1)
NM_144989	DNAH14	Homo sapiens	dynein axonemal heavy chain 14(DNAH14)
NM_002902	RCN2	Homo sapiens	reticulocalbin 2(RCN2)
NM_002907	RECQL	Homo sapiens	RecQ like helicase(RECQL)
NM_005811	GDF11	Homo sapiens	growth differentiation factor 11(GDF11)
NM_002906	RDX	Homo sapiens	radixin(RDX)
NM_007145	ZNF146	Homo sapiens	zinc finger protein 146(ZNF146)
NM_018184	ARL8B	Homo sapiens	ADP ribosylation factor like GTPase 8B(ARL8B)
NM_019594	LRRC8A	Homo sapiens	leucine rich repeat containing 8 family member A(LRRC8A)
NM_019595	ITSN2	Homo sapiens	intersectin 2(ITSN2)
NM_007146	VEZF1	Homo sapiens	vascular endothelial zinc finger 1(VEZF1)
NM_001282923	RGS3	Homo sapiens	regulator of G-protein signaling 3(RGS3)
NM_019592	RNF20	Homo sapiens	ring finger protein 20(RNF20)
NM_015131	WDR43	Homo sapiens	WD repeat domain 43(WDR43)
NM_015133	MAPK8IP3	Homo sapiens	mitogen-activated protein kinase 8 interacting protein 3(MAPK8IP3)
NM_001201377	ALDH7A1	Homo sapiens	aldehyde dehydrogenase 7 family member A1(ALDH7A1)
NM_015134	MPRIP	Homo sapiens	myosin phosphatase Rho interacting protein(MPRIP)
NM_014730	MLEC	Homo sapiens	malectin(MLEC)
NM_015114	ANKLE2	Homo sapiens	ankyrin repeat and LEM domain containing 2(ANKLE2)
NM_014735	JADE3	Homo sapiens	jade family PHD finger 3(JADE3)
NM_144973	DENND5B	Homo sapiens	DENN domain containing 5B(DENND5B)
NM_002911	UPF1	Homo sapiens	UPF1, RNA helicase and ATPase(UPF1)
NM_005826	HNRNPR	Homo sapiens	heterogeneous nuclear ribonucleoprotein R(HNRNPR)
NM_014738	TMEM94	Homo sapiens	transmembrane protein 94(TMEM94)
NM_014737	RASSF2	Homo sapiens	Ras association domain family member 2(RASSF2)
NM_005823	MSLN	Homo sapiens	mesothelin(MSLN)
NM_152221	CSNK1E	Homo sapiens	casein kinase 1 epsilon(CSNK1E)
NM_002915	RFC3	Homo sapiens	replication factor C subunit 3(RFC3)
NM_152222	RELT	Homo sapiens	RELT tumor necrosis factor receptor(RELT)
NM_019589	YLPM1	Homo sapiens	YLP motif containing 1(YLPM1)
NM_018174	MAP1S	Homo sapiens	microtubule associated protein 1S(MAP1S)
NM_007156	ZXDA	Homo sapiens	zinc finger, X-linked, duplicated A(ZXDA)
NM_018171	APPL2	Homo sapiens	adaptor protein, phosphotyrosine interacting with PH domain and leucine zipper 2(APPL2)
NM_031904	FRMD8	Homo sapiens	FERM domain containing 8(FRMD8)
NM_031902	MRPS5	Homo sapiens	mitochondrial ribosomal protein S5(MRPS5)
NM_015120	ALMS1	Homo sapiens	ALMS1, centrosome and basal body associated protein(ALMS1)
NM_018178	GOLPH3L	Homo sapiens	golgi phosphoprotein 3 like(GOLPH3L)
NM_005839	SRRM1	Homo sapiens	serine and arginine repetitive matrix 1(SRRM1)
NM_144963	FAM91A1	Homo sapiens	family with sequence similarity 91 member A1(FAM91A1)
NM_014740	EIF4A3	Homo sapiens	eukaryotic translation initiation factor 4A3(EIF4A3)
NM_015104	ATG2A	Homo sapiens	autophagy related 2A(ATG2A)
NM_001289111	RPF2	Homo sapiens	ribosome production factor 2 homolog(RPF2)
NM_005831	CALCOCO2	Homo sapiens	calcium binding and coiled-coil domain 2(CALCOCO2)
NM_152236	GAS2L1	Homo sapiens	growth arrest specific 2 like 1(GAS2L1)
NM_005837	POP7	Homo sapiens	POP7 homolog, ribonuclease P/MRP subunit(POP7)
NM_002923	RGS2	Homo sapiens	regulator of G-protein signaling 2(RGS2)
NM_152230	IPMK	Homo sapiens	inositol polyphosphate multikinase(IPMK)
NM_031919	FSD1L	Homo sapiens	fibronectin type III and SPRY domain containing 1 like(FSD1L)
NM_007122	USF1	Homo sapiens	upstream transcription factor 1(USF1)
NM_007121	NR1H2	Homo sapiens	nuclear receptor subfamily 1 group H member 2(NR1H2)
NM_031910	C1QTNF6	Homo sapiens	C1q and tumor necrosis factor related protein 6(C1QTNF6)
NM_015111	N4BP3	Homo sapiens	NEDD4 binding protein 3(N4BP3)
NM_015110	SMC5	Homo sapiens	structural maintenance of chromosomes 5(SMC5)
NM_014750	DLGAP5	Homo sapiens	DLG associated protein 5(DLGAP5)
NM_015112	MAST2	Homo sapiens	microtubule associated serine/threonine kinase 2(MAST2)
NM_014757	MAML1	Homo sapiens	mastermind like transcriptional coactivator 1(MAML1)
NM_014753	BMS1	Homo sapiens	BMS1, ribosome biogenesis factor(BMS1)
NM_014752	SPCS2	Homo sapiens	signal peptidase complex subunit 2(SPCS2)
NM_002938	RNF4	Homo sapiens	ring finger protein 4(RNF4)
NM_005843	STAM2	Homo sapiens	signal transducing adaptor molecule 2(STAM2)
NM_007129	ZIC2	Homo sapiens	Zic family member 2(ZIC2)
NM_005845	ABCC4	Homo sapiens	ATP binding cassette subfamily C member 4(ABCC4)
NM_152243	CDC42EP1	Homo sapiens	CDC42 effector protein 1(CDC42EP1)
NM_018192	P3H2	Homo sapiens	prolyl 3-hydroxylase 2(P3H2)
NM_018190	BBS7	Homo sapiens	Bardet-Biedl syndrome 7(BBS7)
NM_031923	TAF3	Homo sapiens	TATA-box binding protein associated factor 3(TAF3)
NM_005851	CDK2AP2	Homo sapiens	cyclin dependent kinase 2 associated protein 2(CDK2AP2)
NM_031921	ATAD3B	Homo sapiens	ATPase family, AAA domain containing 3B(ATAD3B)
NM_001290210	ZNF717	Homo sapiens	zinc finger protein 717(ZNF717)
NM_014760	TATDN2	Homo sapiens	TatD DNase domain containing 2(TATDN2)
NM_001289103	PRKCSH	Homo sapiens	protein kinase C substrate 80K-H(PRKCSH)
NM_018198	DNAJC11	Homo sapiens	DnaJ heat shock protein family (Hsp40) member C11(DNAJC11)
NM_001289101	PXK	Homo sapiens	PX domain containing serine/threonine kinase like(PXK)
NM_016618	KRCC1	Homo sapiens	lysine rich coiled-coil 1(KRCC1)
NM_016619	PLAC8	Homo sapiens	placenta specific 8(PLAC8)
NM_002945	RPA1	Homo sapiens	replication protein A1(RPA1)
NM_001277348	C5orf66	Homo sapiens	chromosome 5 open reading frame 66(C5orf66)
NM_014762	DHCR24	Homo sapiens	24-dehydrocholesterol reductase(DHCR24)
NM_016612	SLC25A37	Homo sapiens	solute carrier family 25 member 37(SLC25A37)
NM_014764	DAZAP2	Homo sapiens	DAZ associated protein 2(DAZAP2)
NM_001204376	NPR3	Homo sapiens	natriuretic peptide receptor 3(NPR3)
NM_001204375	NPR3	Homo sapiens	natriuretic peptide receptor 3(NPR3)
NM_014766	SCRN1	Homo sapiens	secernin 1(SCRN1)
NM_016617	UFM1	Homo sapiens	ubiquitin fold modifier 1(UFM1)
NM_016614	TDP2	Homo sapiens	tyrosyl-DNA phosphodiesterase 2(TDP2)
NM_001201339	SAFB	Homo sapiens	scaffold attachment factor B(SAFB)
NM_018146	MRM3	Homo sapiens	mitochondrial rRNA methyltransferase 3(MRM3)
NM_018149	SMG8	Homo sapiens	SMG8, nonsense mediated mRNA decay factor(SMG8)
NM_007184	NISCH	Homo sapiens	nischarin(NISCH)
NM_014770	AGAP2	Homo sapiens	ArfGAP with GTPase domain, ankyrin repeat and PH domain 2(AGAP2)
NM_001201335	GCFC2	Homo sapiens	GC-rich sequence DNA-binding factor 2(GCFC2)
NM_018143	KLHL11	Homo sapiens	kelch like family member 11(KLHL11)
NM_007182	RASSF1	Homo sapiens	Ras association domain family member 1(RASSF1)
NM_007183	PKP3	Homo sapiens	plakophilin 3(PKP3)
NM_018145	RMDN3	Homo sapiens	regulator of microtubule dynamics 3(RMDN3)
NM_007186	CEP250	Homo sapiens	centrosomal protein 250(CEP250)
NM_007187	WBP4	Homo sapiens	WW domain binding protein 4(WBP4)
NM_152260	RPUSD2	Homo sapiens	RNA pseudouridylate synthase domain containing 2(RPUSD2)
NM_152261	TMEM263	Homo sapiens	transmembrane protein 263(TMEM263)
NM_031937	TBC1D10A	Homo sapiens	TBC1 domain family member 10A(TBC1D10A)
NM_152265	BTF3L4	Homo sapiens	basic transcription factor 3 like 4(BTF3L4)
NM_152264	SLC39A13	Homo sapiens	solute carrier family 39 member 13(SLC39A13)
NM_152267	RNF185	Homo sapiens	ring finger protein 185(RNF185)
NM_001012643	MYPOP	Homo sapiens	Myb related transcription factor, partner of profilin(MYPOP)
NM_014774	EFCAB14	Homo sapiens	EF-hand calcium binding domain 14(EFCAB14)
NM_002950	RPN1	Homo sapiens	ribophorin I(RPN1)
NM_014779	TSC22D2	Homo sapiens	TSC22 domain family member 2(TSC22D2)
NM_016603	FAM13B	Homo sapiens	family with sequence similarity 13 member B(FAM13B)
NM_002953	RPS6KA1	Homo sapiens	ribosomal protein S6 kinase A1(RPS6KA1)
NM_016604	KDM3B	Homo sapiens	lysine demethylase 3B(KDM3B)
NM_016605	FAM53C	Homo sapiens	family with sequence similarity 53 member C(FAM53C)
NM_018129	PNPO	Homo sapiens	pyridoxamine 5'-phosphate oxidase(PNPO)
NM_018128	TSR1	Homo sapiens	TSR1, ribosome maturation factor(TSR1)
NM_018137	PRMT6	Homo sapiens	protein arginine methyltransferase 6(PRMT6)
NM_018135	MRPS18A	Homo sapiens	mitochondrial ribosomal protein S18A(MRPS18A)
NM_018136	ASPM	Homo sapiens	abnormal spindle microtubule assembly(ASPM)
NM_007192	SUPT16H	Homo sapiens	SPT16 homolog, facilitates chromatin remodeling subunit(SUPT16H)
NM_014783	ARHGAP11A	Homo sapiens	Rho GTPase activating protein 11A(ARHGAP11A)
NM_018133	MSL2	Homo sapiens	male-specific lethal 2 homolog (Drosophila)(MSL2)
NM_032673	PCGF1	Homo sapiens	polycomb group ring finger 1(PCGF1)
NM_007195	POLI	Homo sapiens	DNA polymerase iota(POLI)
NM_018131	CEP55	Homo sapiens	centrosomal protein 55(CEP55)
NM_001289124	LIMCH1	Homo sapiens	LIM and calponin homology domains 1(LIMCH1)
NM_014780	CUL7	Homo sapiens	cullin 7(CUL7)
NM_007198	PROSC	Homo sapiens	proline synthetase cotranscribed homolog (bacterial)(PROSC)
NM_018130	SHQ1	Homo sapiens	SHQ1, H/ACA ribonucleoprotein assembly factor(SHQ1)
NM_152271	LONRF1	Homo sapiens	LON peptidase N-terminal domain and ring finger 1(LONRF1)
NM_001304970	PKP4	Homo sapiens	plakophilin 4(PKP4)
NM_152272	CHMP7	Homo sapiens	charged multivesicular body protein 7(CHMP7)
NM_031946	AGAP3	Homo sapiens	ArfGAP with GTPase domain, ankyrin repeat and PH domain 3(AGAP3)
NM_152277	UBTD2	Homo sapiens	ubiquitin domain containing 2(UBTD2)
NM_002969	MAPK12	Homo sapiens	mitogen-activated protein kinase 12(MAPK12)
NM_152274	FAM58A	Homo sapiens	family with sequence similarity 58 member A(FAM58A)
NM_001304944	DNAJC22	Homo sapiens	DnaJ heat shock protein family (Hsp40) member C22(DNAJC22)
NM_014788	TRIM14	Homo sapiens	tripartite motif containing 14(TRIM14)
NM_002966	S100A10	Homo sapiens	S100 calcium binding protein A10(S100A10)
NM_014786	ARHGEF17	Homo sapiens	Rho guanine nucleotide exchange factor 17(ARHGEF17)
NM_014791	MELK	Homo sapiens	maternal embryonic leucine zipper kinase(MELK)
NM_001289156	MPI	Homo sapiens	mannose phosphate isomerase(MPI)
NM_018166	EVA1B	Homo sapiens	eva-1 homolog B(EVA1B)
NM_018167	BTBD7	Homo sapiens	BTB domain containing 7(BTBD7)
NM_032683	MPV17L2	Homo sapiens	MPV17 mitochondrial inner membrane protein like 2(MPV17L2)
NM_001011663	PCGF6	Homo sapiens	polycomb group ring finger 6(PCGF6)
NM_007166	PICALM	Homo sapiens	phosphatidylinositol binding clathrin assembly protein(PICALM)
NM_031953	SNX25	Homo sapiens	sorting nexin 25(SNX25)
NM_018163	DNAJC17	Homo sapiens	DnaJ heat shock protein family (Hsp40) member C17(DNAJC17)
NM_007165	SF3A2	Homo sapiens	splicing factor 3a subunit 2(SF3A2)
NM_152289	ZNF561	Homo sapiens	zinc finger protein 561(ZNF561)
NM_005800	USPL1	Homo sapiens	ubiquitin specific peptidase like 1(USPL1)
NM_144999	LRRC45	Homo sapiens	leucine rich repeat containing 45(LRRC45)
NM_152285	ARRDC1	Homo sapiens	arrestin domain containing 1(ARRDC1)
NM_005804	DDX39A	Homo sapiens	DExD-box helicase 39A(DDX39A)
NM_005801	EIF1	Homo sapiens	eukaryotic translation initiation factor 1(EIF1)
NM_152287	ZNF276	Homo sapiens	zinc finger protein 276(ZNF276)
NM_144997	FLCN	Homo sapiens	folliculin(FLCN)
NM_005805	PSMD14	Homo sapiens	proteasome 26S subunit, non-ATPase 14(PSMD14)
NM_002971	SATB1	Homo sapiens	SATB homeobox 1(SATB1)
NM_014795	ZEB2	Homo sapiens	zinc finger E-box binding homeobox 2(ZEB2)
NM_001204367	MGST2	Homo sapiens	microsomal glutathione S-transferase 2(MGST2)
NM_002973	ATXN2	Homo sapiens	ataxin 2(ATXN2)
NM_002972	SBF1	Homo sapiens	SET binding factor 1(SBF1)
NM_007173	PRSS23	Homo sapiens	protease, serine 23(PRSS23)
NM_001011671	CHCHD7	Homo sapiens	coiled-coil-helix-coiled-coil-helix domain containing 7(CHCHD7)
NM_018158	SLC4A1AP	Homo sapiens	solute carrier family 4 member 1 adaptor protein(SLC4A1AP)
NM_001290259	PHF3	Homo sapiens	PHD finger protein 3(PHF3)
NM_152293	TADA2B	Homo sapiens	transcriptional adaptor 2B(TADA2B)
NM_031966	CCNB1	Homo sapiens	cyclin B1(CCNB1)
NM_138288	SPTSSA	Homo sapiens	serine palmitoyltransferase small subunit A(SPTSSA)
NM_018150	RNF220	Homo sapiens	ring finger protein 220(RNF220)
NM_001281463	SMC1A	Homo sapiens	structural maintenance of chromosomes 1A(SMC1A)
NM_057169	GIT2	Homo sapiens	GIT ArfGAP 2(GIT2)
NM_002881	RALB	Homo sapiens	RAS like proto-oncogene B(RALB)
NM_001281467	TRMT6	Homo sapiens	tRNA methyltransferase 6(TRMT6)
NM_001245002	NFIC	Homo sapiens	nuclear factor I C(NFIC)
NM_002875	RAD51	Homo sapiens	RAD51 recombinase(RAD51)
NM_001245004	NFIC	Homo sapiens	nuclear factor I C(NFIC)
NM_001289164	LOXL3	Homo sapiens	lysyl oxidase like 3(LOXL3)
NM_002871	RABIF	Homo sapiens	RAB interacting factor(RABIF)
NM_057175	NAA15	Homo sapiens	N(alpha)-acetyltransferase 15, NatA auxiliary subunit(NAA15)
NM_002866	RAB3A	Homo sapiens	RAB3A, member RAS oncogene family(RAB3A)
NM_002860	ALDH18A1	Homo sapiens	aldehyde dehydrogenase 18 family member A1(ALDH18A1)
NM_002861	PCYT2	Homo sapiens	phosphate cytidylyltransferase 2, ethanolamine(PCYT2)
NM_002863	PYGL	Homo sapiens	phosphorylase, glycogen, liver(PYGL)
NM_057161	KLHDC3	Homo sapiens	kelch domain containing 3(KLHDC3)
NM_023083	CAPN10	Homo sapiens	calpain 10(CAPN10)
NM_015180	SYNE2	Homo sapiens	spectrin repeat containing nuclear envelope protein 2(SYNE2)
NM_001099415	POM121C	Homo sapiens	POM121 transmembrane nucleoporin C(POM121C)
NM_001281447	GTF2IRD2	Homo sapiens	GTF2I repeat domain containing 2(GTF2IRD2)
NM_015185	ARHGEF9	Homo sapiens	Cdc42 guanine nucleotide exchange factor 9(ARHGEF9)
NM_015188	TBC1D12	Homo sapiens	TBC1 domain family member 12(TBC1D12)
NM_001290293	SDR39U1	Homo sapiens	short chain dehydrogenase/reductase family 39U member 1(SDR39U1)
NM_015187	SEL1L3	Homo sapiens	SEL1L family member 3(SEL1L3)
NM_015189	EXOC6B	Homo sapiens	exocyst complex component 6B(EXOC6B)
NM_002895	RBL1	Homo sapiens	RB transcriptional corepressor like 1(RBL1)
NM_002896	RBM4	Homo sapiens	RNA binding motif protein 4(RBM4)
NM_002897	RBMS1	Homo sapiens	RNA binding motif single stranded interacting protein 1(RBMS1)
NM_023079	UBE2Z	Homo sapiens	ubiquitin conjugating enzyme E2 Z(UBE2Z)
NM_023078	PYCRL	Homo sapiens	pyrroline-5-carboxylate reductase-like(PYCRL)
NM_001099409	EHBP1L1	Homo sapiens	EH domain binding protein 1 like 1(EHBP1L1)
NM_015191	SIK2	Homo sapiens	salt inducible kinase 2(SIK2)
NM_007080	LSM6	Homo sapiens	LSM6 homolog, U6 small nuclear RNA and mRNA degradation associated(LSM6)
NM_001099402	CCNK	Homo sapiens	cyclin K(CCNK)
NM_002890	RASA1	Homo sapiens	RAS p21 protein activator 1(RASA1)
NM_015199	ANKRD28	Homo sapiens	ankyrin repeat domain 28(ANKRD28)
NM_007086	WDHD1	Homo sapiens	WD repeat and HMG-box DNA binding protein 1(WDHD1)
NM_002892	ARID4A	Homo sapiens	AT-rich interaction domain 4A(ARID4A)
NM_007085	FSTL1	Homo sapiens	follistatin like 1(FSTL1)
NM_001281454	MBD3	Homo sapiens	methyl-CpG binding domain protein 3(MBD3)
NM_002882	RANBP1	Homo sapiens	RAN binding protein 1(RANBP1)
NM_002883	RANGAP1	Homo sapiens	Ran GTPase activating protein 1(RANGAP1)
NM_002884	RAP1A	Homo sapiens	RAP1A, member of RAS oncogene family(RAP1A)
NM_002886	RAP2B	Homo sapiens	RAP2B, member of RAS oncogene family(RAP2B)
NM_057180	VPS29	Homo sapiens	VPS29, retromer complex component(VPS29)
NM_002888	RARRES1	Homo sapiens	retinoic acid receptor responder 1(RARRES1)
NM_015167	JMJD6	Homo sapiens	arginine demethylase and lysine hydroxylase(JMJD6)
NM_015168	ZC3H4	Homo sapiens	zinc finger CCCH-type containing 4(ZC3H4)
NM_015161	ARL6IP1	Homo sapiens	ADP ribosylation factor like GTPase 6 interacting protein 1(ARL6IP1)
NM_015164	PLEKHM2	Homo sapiens	pleckstrin homology and RUN domain containing M2(PLEKHM2)
NM_024111	CHAC1	Homo sapiens	ChaC glutathione specific gamma-glutamylcyclotransferase 1(CHAC1)
NM_018092	NETO2	Homo sapiens	neuropilin and tolloid like 2(NETO2)
NM_015160	PMPCA	Homo sapiens	peptidase, mitochondrial processing alpha subunit(PMPCA)
NM_018093	WDR74	Homo sapiens	WD repeat domain 74(WDR74)
NM_018095	KBTBD4	Homo sapiens	kelch repeat and BTB domain containing 4(KBTBD4)
NM_001071775	MZT1	Homo sapiens	mitotic spindle organizing protein 1(MZT1)
NM_024108	TRAPPC6A	Homo sapiens	trafficking protein particle complex 6A(TRAPPC6A)
NM_014819	PJA2	Homo sapiens	praja ring finger ubiquitin ligase 2(PJA2)
NM_024105	ALG12	Homo sapiens	ALG12, alpha-1,6-mannosyltransferase(ALG12)
NM_014814	PSMD6	Homo sapiens	proteasome 26S subunit, non-ATPase 6(PSMD6)
NM_024103	SLC25A23	Homo sapiens	solute carrier family 25 member 23(SLC25A23)
NM_014811	PPP1R26	Homo sapiens	protein phosphatase 1 regulatory subunit 26(PPP1R26)
NM_014812	CEP170	Homo sapiens	centrosomal protein 170(CEP170)
NM_015159	FAM168A	Homo sapiens	family with sequence similarity 168 member A(FAM168A)
NM_015158	KANK1	Homo sapiens	KN motif and ankyrin repeat domains 1(KANK1)
NM_001388	DRG2	Homo sapiens	developmentally regulated GTP binding protein 2(DRG2)
NM_015179	RRP12	Homo sapiens	ribosomal RNA processing 12 homolog(RRP12)
NM_001383	DPH1	Homo sapiens	diphthamide biosynthesis 1(DPH1)
NM_001382	DPAGT1	Homo sapiens	dolichyl-phosphate N-acetylglucosaminephosphotransferase 1(DPAGT1)
NM_001206559	POLR1D	Homo sapiens	RNA polymerase I subunit D(POLR1D)
NM_015175	NBEAL2	Homo sapiens	neurobeachin like 2(NBEAL2)
NM_015172	PRRC2C	Homo sapiens	proline rich coiled-coil 2C(PRRC2C)
NM_023077	COA7	Homo sapiens	cytochrome c oxidase assembly factor 7 (putative)(COA7)
NM_015171	XPO6	Homo sapiens	exportin 6(XPO6)
NM_023073	C5orf42	Homo sapiens	chromosome 5 open reading frame 42(C5orf42)
NM_023072	ZSWIM4	Homo sapiens	zinc finger SWIM-type containing 4(ZSWIM4)
NM_001011722	ARHGEF10L	Homo sapiens	Rho guanine nucleotide exchange factor 10 like(ARHGEF10L)
NM_024116	TAF1D	Homo sapiens	TATA-box binding protein associated factor, RNA polymerase I subunit D(TAF1D)
NM_014806	RUSC2	Homo sapiens	RUN and SH3 domain containing 2(RUSC2)
NM_023067	FOXL2	Homo sapiens	forkhead box L2(FOXL2)
NM_014801	PCNX2	Homo sapiens	pecanex homolog 2 (Drosophila)(PCNX2)
NM_001135218	TAF12	Homo sapiens	TATA-box binding protein associated factor 12(TAF12)
NM_014802	C2CD5	Homo sapiens	C2 calcium dependent domain containing 5(C2CD5)
NM_001135217	LRRC23	Homo sapiens	leucine rich repeat containing 23(LRRC23)
NM_001379	DNMT1	Homo sapiens	DNA methyltransferase 1(DNMT1)
NM_001375	DNASE2	Homo sapiens	deoxyribonuclease 2, lysosomal(DNASE2)
NM_015169	RRS1	Homo sapiens	ribosome biogenesis regulator homolog(RRS1)
NM_001376	DYNC1H1	Homo sapiens	dynein cytoplasmic 1 heavy chain 1(DYNC1H1)
NM_015140	TTLL12	Homo sapiens	tubulin tyrosine ligase like 12(TTLL12)
NM_015141	GPD1L	Homo sapiens	glycerol-3-phosphate dehydrogenase 1-like(GPD1L)
NM_015144	ZCCHC14	Homo sapiens	zinc finger CCHC-type containing 14(ZCCHC14)
NM_001135242	NDRG1	Homo sapiens	N-myc downstream regulated 1(NDRG1)
NM_001011713	NAA30	Homo sapiens	N(alpha)-acetyltransferase 30, NatC catalytic subunit(NAA30)
NM_014838	ZEBD4	Homo sapiens	zinc finger BED-type containing 4(ZBED4)
NM_001135244	TCOF1	Homo sapiens	treacle ribosome biogenesis factor 1(TCOF1)
NM_015138	RTF1	Homo sapiens	RTF1 homolog, Paf1/RNA polymerase II complex component(RTF1)
NM_015153	PHF3	Homo sapiens	PHD finger protein 3(PHF3)
NM_015156	RCOR1	Homo sapiens	REST corepressor 1(RCOR1)
NM_015154	MESDC2	Homo sapiens	mesoderm development candidate 2(MESDC2)
NM_015155	LARP4B	Homo sapiens	La ribonucleoprotein domain family member 4B(LARP4B)
NM_001281496	PHB	Homo sapiens	prohibitin(PHB)
NM_001281495	CTNNBL1	Homo sapiens	catenin beta like 1(CTNNBL1)
NM_024100	WDR18	Homo sapiens	WD repeat domain 18(WDR18)
NM_014827	ZC3H11A	Homo sapiens	zinc finger CCCH-type containing 11A(ZC3H11A)
NM_014828	TOX4	Homo sapiens	TOX high mobility group box family member 4(TOX4)
NM_001014831	PAK4	Homo sapiens	p21 (RAC1) activated kinase 4(PAK4)
NM_001030055	ARHGAP5	Homo sapiens	Rho GTPase activating protein 5(ARHGAP5)
NM_015148	PASK	Homo sapiens	PAS domain containing serine/threonine kinase(PASK)
NM_014824	FCHSD2	Homo sapiens	FCH and double SH3 domains 2(FCHSD2)
NM_001006109	HMCES	Homo sapiens	5-hydroxymethylcytosine (hmC) binding, ES cell-specific(HMCES)
NM_014822	SEC24D	Homo sapiens	SEC24 homolog D, COPII coat complex component(SEC24D)
NM_001349	DARS	Homo sapiens	aspartyl-tRNA synthetase(DARS)
NM_001348	DAPK3	Homo sapiens	death associated protein kinase 3(DAPK3)
NM_025158	RUFY1	Homo sapiens	RUN and FYVE domain containing 1(RUFY1)
NM_023018	NADK	Homo sapiens	NAD kinase(NADK)
NM_023016	SOWAHC	Homo sapiens	sosondowah ankyrin repeat domain family member C(SOWAHC)
NM_023012	RSRC2	Homo sapiens	arginine and serine rich coiled-coil 2(RSRC2)
NM_025160	WDR26	Homo sapiens	WD repeat domain 26(WDR26)
NM_025176	NINL	Homo sapiens	ninein like(NINL)
NM_025136	OPA3	Homo sapiens	optic atrophy 3 (autosomal recessive, with chorea and spastic paraplegia)(OPA3)
NM_025137	SPG11	Homo sapiens	spastic paraplegia 11 (autosomal recessive)(SPG11)
NM_001243789	SMUG1	Homo sapiens	single-strand-selective monofunctional uracil-DNA glycosylase 1(SMUG1)
NM_001278466	DNM1L	Homo sapiens	dynamin 1 like(DNM1L)
NM_183422	TSC22D1	Homo sapiens	TSC22 domain family member 1(TSC22D1)
NM_025140	CCDC92	Homo sapiens	coiled-coil domain containing 92(CCDC92)
NM_025141	TM2D3	Homo sapiens	TM2 domain containing 3(TM2D3)
NM_001297418	HNRNPM	Homo sapiens	heterogeneous nuclear ribonucleoprotein M(HNRNPM)
NM_023009	MARCKSL1	Homo sapiens	MARCKS like 1(MARCKSL1)
NM_025147	COQ10B	Homo sapiens	coenzyme Q10B(COQ10B)
NM_025146	NAA50	Homo sapiens	N(alpha)-acetyltransferase 50, NatE catalytic subunit(NAA50)
NM_001111077	EZR	Homo sapiens	ezrin(EZR)
NM_001358	DHX15	Homo sapiens	DEAH-box helicase 15(DHX15)
NM_001359	DECR1	Homo sapiens	2,4-dienoyl-CoA reductase 1, mitochondrial(DECR1)
NM_023008	KRI1	Homo sapiens	KRI1 homolog(KRI1)
NM_023010	UPF3B	Homo sapiens	UPF3 regulator of nonsense transcripts homolog B (yeast)(UPF3B)
NM_023011	UPF3A	Homo sapiens	UPF3 regulator of nonsense transcripts homolog A (yeast)(UPF3A)
NM_001360	DHCR7	Homo sapiens	7-dehydrocholesterol reductase(DHCR7)
NM_001361	DHODH	Homo sapiens	dihydroorotate dehydrogenase (quinone)(DHODH)
NM_001363	DKC1	Homo sapiens	dyskerin pseudouridine synthase 1(DKC1)
NM_001307	CLDN7	Homo sapiens	claudin 7(CLDN7)
NM_001304	CPD	Homo sapiens	carboxypeptidase D(CPD)
NM_001303	COX10	Homo sapiens	COX10, heme A:farnesyltransferase cytochrome c oxidase assembly factor(COX10)
NM_025114	CEP290	Homo sapiens	centrosomal protein 290(CEP290)
NM_153265	EML3	Homo sapiens	echinoderm microtubule associated protein like 3(EML3)
NM_025128	MUS81	Homo sapiens	MUS81 structure-specific endonuclease subunit(MUS81)
NM_001101802	PHF21A	Homo sapiens	PHD finger protein 21A(PHF21A)
NM_001199772	PSMA5	Homo sapiens	proteasome subunit alpha 5(PSMA5)
NM_025126	RNF34	Homo sapiens	ring finger protein 34(RNF34)
NM_001243770	SLF2	Homo sapiens	SMC5-SMC6 complex localization factor 2(SLF2)
NM_004395	DBN1	Homo sapiens	drebrin 1(DBN1)
NM_004394	DAP	Homo sapiens	death associated protein(DAP)
NM_004396	DDX5	Homo sapiens	DEAD-box helicase 5(DDX5)
NM_004398	DDX10	Homo sapiens	DEAD-box helicase 10(DDX10)
NM_153271	SNX33	Homo sapiens	sorting nexin 33(SNX33)
NM_004390	CTSH	Homo sapiens	cathepsin H(CTSH)
NM_001243745	CROT	Homo sapiens	carnitine O-octanoyltransferase(CROT)
NM_001329	CTBP2	Homo sapiens	C-terminal binding protein 2(CTBP2)
NM_001243749	C7orf49	Homo sapiens	chromosome 7 open reading frame 49(C7orf49)
NM_001013837	MAD1L1	Homo sapiens	MAD1 mitotic arrest deficient like 1(MAD1L1)
NM_001195518	MICU1	Homo sapiens	mitochondrial calcium uptake 1(MICU1)
NM_001321	CSRP2	Homo sapiens	cysteine and glycine rich protein 2(CSRP2)
NM_004379	CREB1	Homo sapiens	cAMP responsive element binding protein 1(CREB1)
NM_001325	CSTF2	Homo sapiens	cleavage stimulation factor subunit 2(CSTF2)
NM_004383	CSK	Homo sapiens	c-src tyrosine kinase(CSK)
NM_004380	CREBBP	Homo sapiens	CREB binding protein(CREBBP)
NM_001319	CSNK1G2	Homo sapiens	casein kinase 1 gamma 2(CSNK1G2)
NM_001310	CREBL2	Homo sapiens	cAMP responsive element binding protein like 2(CREBL2)
NM_001243750	NUDT8	Homo sapiens	nudix hydrolase 8(NUDT8)
NM_001312	CRIP2	Homo sapiens	cysteine rich protein 2(CRIP2)
NM_025108	C16orf59	Homo sapiens	chromosome 16 open reading frame 59(C16orf59)
NM_004368	CNN2	Homo sapiens	calponin 2(CNN2)
NM_025106	SPSB1	Homo sapiens	splA/ryanodine receptor domain and SOCS box containing 1(SPSB1)
NM_001316	CSE1L	Homo sapiens	chromosome segregation 1 like(CSE1L)
NM_004374	COX6C	Homo sapiens	cytochrome c oxidase subunit 6C(COX6C)
NM_004371	COPA	Homo sapiens	coatomer protein complex subunit alpha(COPA)
NM_004370	COL12A1	Homo sapiens	collagen type XII alpha 1 chain(COL12A1)
NM_001711	BGN	Homo sapiens	biglycan(BGN)
NM_173607	FAM177A1	Homo sapiens	family with sequence similarity 177 member A1(FAM177A1)
NM_025069	ZNF703	Homo sapiens	zinc finger protein 703(ZNF703)
NM_016556	PSMC3IP	Homo sapiens	PSMC3 interacting protein(PSMC3IP)
NM_005997	VPS72	Homo sapiens	vacuolar protein sorting 72 homolog(VPS72)
NM_001718	BMP6	Homo sapiens	bone morphogenetic protein 6(BMP6)
NM_001164095	COPS7A	Homo sapiens	COP9 signalosome subunit 7A(COPS7A)
NM_001103146	GIGYF2	Homo sapiens	GRB10 interacting GYF protein 2(GIGYF2)
NM_080867	SOCS4	Homo sapiens	suppressor of cytokine signaling 4(SOCS4)
NM_032725	BUD13	Homo sapiens	BUD13 homolog(BUD13)
NM_080863	ASB16	Homo sapiens	ankyrin repeat and SOCS box containing 16(ASB16)
NM_001114100	SEZ6L2	Homo sapiens	seizure related 6 homolog like 2(SEZ6L2)
NM_080861	SPSB3	Homo sapiens	splA/ryanodine receptor domain and SOCS box containing 3(SPSB3)
NM_025079	ZC3H12A	Homo sapiens	zinc finger CCCH-type containing 12A(ZC3H12A)
NM_016565	COA4	Homo sapiens	cytochrome c oxidase assembly factor 4 homolog(COA4)
NM_173602	DIP2B	Homo sapiens	disco interacting protein 2 homolog B(DIP2B)
NM_001195479	TFG	Homo sapiens	TRK-fused gene(TFG)
NM_025075	THOC7	Homo sapiens	THO complex 7(THOC7)
NM_001720	BMP8B	Homo sapiens	bone morphogenetic protein 8b(BMP8B)
NM_001722	POLR3D	Homo sapiens	RNA polymerase III subunit D(POLR3D)
NM_016548	GOLM1	Homo sapiens	golgi membrane protein 1(GOLM1)
NM_173618	INO80E	Homo sapiens	INO80 complex subunit E(INO80E)
NM_013302	EEF2K	Homo sapiens	eukaryotic elongation factor 2 kinase(EEF2K)
NM_016544	DNAJC27	Homo sapiens	DnaJ heat shock protein family (Hsp40) member C27(DNAJC27)
NM_013300	FAM216A	Homo sapiens	family with sequence similarity 216 member A(FAM216A)
NM_153450	MED19	Homo sapiens	mediator complex subunit 19(MED19)
NM_001724	BPGM	Homo sapiens	bisphosphoglycerate mutase(BPGM)
NM_001114118	NCBP3	Homo sapiens	nuclear cap binding subunit 3(NCBP3)
NM_153451	ORAOV1	Homo sapiens	oral cancer overexpressed 1(ORAOV1)
NM_080875	MIB2	Homo sapiens	mindbomb E3 ubiquitin protein ligase 2(MIB2)
NM_175875	SIX5	Homo sapiens	SIX homeobox 5(SIX5)
NM_032737	LMNB2	Homo sapiens	lamin B2(LMNB2)
NM_025065	RPF1	Homo sapiens	ribosome production factor 1 homolog(RPF1)
NM_016551	TM7SF3	Homo sapiens	transmembrane 7 superfamily member 3(TM7SF3)
NM_173611	FAM98B	Homo sapiens	family with sequence similarity 98 member B(FAM98B)
NM_175876	EXOC8	Homo sapiens	exocyst complex component 8(EXOC8)
NM_032730	RTN4IP1	Homo sapiens	reticulon 4 interacting protein 1(RTN4IP1)
NM_032731	TXNDC17	Homo sapiens	thioredoxin domain containing 17(TXNDC17)
NM_016577	RAB6B	Homo sapiens	RAB6B, member RAS oncogene family(RAB6B)
NM_016578	RSF1	Homo sapiens	remodeling and spacing factor 1(RSF1)
NM_016579	CD320	Homo sapiens	CD320 molecule(CD320)
NM_001101401	SBK2	Homo sapiens	SH3 domain binding kinase family member 2(SBK2)
NM_005977	RNF6	Homo sapiens	ring finger protein 6(RNF6)
NM_005978	S100A2	Homo sapiens	S100 calcium binding protein A2(S100A2)
NM_005973	PRCC	Homo sapiens	papillary renal cell carcinoma (translocation-associated)(PRCC)
NM_001278198	CDK5RAP3	Homo sapiens	CDK5 regulatory subunit associated protein 3(CDK5RAP3)
NM_005982	SIX1	Homo sapiens	SIX homeobox 1(SIX1)
NM_025090	USP36	Homo sapiens	ubiquitin specific peptidase 36(USP36)
NM_080840	PTPRA	Homo sapiens	protein tyrosine phosphatase, receptor type A(PTPRA)
NM_032701	KMT5C	Homo sapiens	lysine methyltransferase 5C(KMT5C)
NM_001220482	MEIS2	Homo sapiens	Meis homeobox 2(MEIS2)
NM_001291932	SEC14L2	Homo sapiens	SEC14 like lipid binding 2(SEC14L2)
NM_016587	CBX3	Homo sapiens	chromobox 3(CBX3)
NM_016586	MBIP	Homo sapiens	MAP3K12 binding inhibitory protein 1(MBIP)
NM_001707	BCL7B	Homo sapiens	BCL tumor suppressor 7B(BCL7B)
NM_001709	BDNF	Homo sapiens	brain derived neurotrophic factor(BDNF)
NM_032718	MFSD9	Homo sapiens	major facilitator superfamily domain containing 9(MFSD9)
NM_005993	TBCD	Homo sapiens	tubulin folding cofactor D(TBCD)
NM_025082	CENPT	Homo sapiens	centromere protein T(CENPT)
NM_025080	ASRGL1	Homo sapiens	asparaginase like 1(ASRGL1)
NM_175852	TXLNA	Homo sapiens	taxilin alpha(TXLNA)
NM_016570	ERGIC2	Homo sapiens	ERGIC and golgi 2(ERGIC2)
NM_025083	EDC3	Homo sapiens	enhancer of mRNA decapping 3(EDC3)
NM_175859	CTPS2	Homo sapiens	CTP synthase 2(CTPS2)
NM_022078	GPATCH3	Homo sapiens	G-patch domain containing 3(GPATCH3)
NM_013336	SEC61A1	Homo sapiens	Sec61 translocon alpha 1 subunit(SEC61A1)
NM_001755	CBFB	Homo sapiens	core-binding factor beta subunit(CBFB)
NM_013337	TIMM22	Homo sapiens	translocase of inner mitochondrial membrane 22(TIMM22)
NM_001282618	GNAI2	Homo sapiens	G protein subunit alpha i2(GNAI2)
NM_001282619	GNAI2	Homo sapiens	G protein subunit alpha i2(GNAI2)
NM_001136201	ISOC2	Homo sapiens	isochorismatase domain containing 2(ISOC2)
NM_001751	CARS	Homo sapiens	cysteinyl-tRNA synthetase(CARS)
NM_016520	C9orf78	Homo sapiens	chromosome 9 open reading frame 78(C9orf78)
NM_013342	TFPT	Homo sapiens	TCF3 fusion partner(TFPT)
NM_013341	OLA1	Homo sapiens	Obg like ATPase 1(OLA1)
NM_032765	TRIM52	Homo sapiens	tripartite motif containing 52(TRIM52)
NM_019892	INPP5E	Homo sapiens	inositol polyphosphate-5-phosphatase E(INPP5E)
NM_022066	UBE2O	Homo sapiens	ubiquitin conjugating enzyme E2 O(UBE2O)
NM_153498	CAMK1D	Homo sapiens	calcium/calmodulin dependent protein kinase ID(CAMK1D)
NM_016504	MRPL27	Homo sapiens	mitochondrial ribosomal protein L27(MRPL27)
NM_001761	CCNF	Homo sapiens	cyclin F(CCNF)
NM_013346	SNX12	Homo sapiens	sorting nexin 12(SNX12)
NM_001282611	OLFM1	Homo sapiens	olfactomedin 1(OLFM1)
NM_016510	SCLY	Homo sapiens	selenocysteine lyase(SCLY)
NM_013352	DSE	Homo sapiens	dermatan sulfate epimerase(DSE)
NM_173659	RPUSD3	Homo sapiens	RNA pseudouridylate synthase domain containing 3(RPUSD3)
NM_032776	JMJD1C	Homo sapiens	jumonji domain containing 1C(JMJD1C)
NM_001291983	PTPRK	Homo sapiens	protein tyrosine phosphatase, receptor type K(PTPRK)
NM_032779	CCDC142	Homo sapiens	coiled-coil domain containing 142(CCDC142)
NM_019884	GSK3A	Homo sapiens	glycogen synthase kinase 3 alpha(GSK3A)
NM_022075	CERS2	Homo sapiens	ceramide synthase 2(CERS2)
NM_013318	PRRC2B	Homo sapiens	proline rich coiled-coil 2B(PRRC2B)
NM_001012398	AKTIP	Homo sapiens	AKT interacting protein(AKTIP)
NM_015409	EP400	Homo sapiens	E1A binding protein p400(EP400)
NM_001100399	PDS5A	Homo sapiens	PDS5 cohesin associated factor A(PDS5A)
NM_001278158	ZNF205	Homo sapiens	zinc finger protein 205(ZNF205)
NM_001013842	C8orf58	Homo sapiens	chromosome 8 open reading frame 58(C8orf58)
NM_001730	KLF5	Homo sapiens	Kruppel like factor 5(KLF5)
NM_016535	ZNF581	Homo sapiens	zinc finger protein 581(ZNF581)
NM_016538	SIRT7	Homo sapiens	sirtuin 7(SIRT7)
NM_015404	WHRN	Homo sapiens	whirlin(WHRN)
NM_001731	BTG1	Homo sapiens	BTG anti-proliferation factor 1(BTG1)
NM_001202547	SYNJ2BP-COX16	Homo sapiens	SYNJ2BP-COX16 readthrough(SYNJ2BP-COX16)
NM_032740	SFT2D3	Homo sapiens	SFT2 domain containing 3(SFT2D3)
NM_016541	GNG13	Homo sapiens	G protein subunit gamma 13(GNG13)
NM_016542	STK26	Homo sapiens	serine/threonine protein kinase 26(STK26)
NM_001114123	ELK1	Homo sapiens	ELK1, ETS transcription factor(ELK1)
NM_001114121	CHEK1	Homo sapiens	checkpoint kinase 1(CHEK1)
NM_173620	HEXDC	Homo sapiens	hexosaminidase D(HEXDC)
NM_175884	CCDC71L	Homo sapiens	coiled-coil domain containing 71-like(CCDC71L)
NM_001747	CAPG	Homo sapiens	capping actin protein, gelsolin like(CAPG)
NM_001100389	TMEM192	Homo sapiens	transmembrane protein 192(TMEM192)
NM_001749	CAPNS1	Homo sapiens	calpain small subunit 1(CAPNS1)
NM_001748	CAPN2	Homo sapiens	calpain 2(CAPN2)
NM_001114135	DMTN	Homo sapiens	dematin actin binding protein(DMTN)
NM_016525	UBAP1	Homo sapiens	ubiquitin associated protein 1(UBAP1)
NM_013323	SNX11	Homo sapiens	sorting nexin 11(SNX11)
NM_016524	SYT17	Homo sapiens	synaptotagmin 17(SYT17)
NM_001291958	MAP3K4	Homo sapiens	mitogen-activated protein kinase kinase kinase 4(MAP3K4)
NM_013321	SNX8	Homo sapiens	sorting nexin 8(SNX8)
NM_013327	PARVB	Homo sapiens	parvin beta(PARVB)
NM_013328	PYCR2	Homo sapiens	pyrroline-5-carboxylate reductase family member 2(PYCR2)
NM_001745	CAMLG	Homo sapiens	calcium modulating ligand(CAMLG)
NM_032752	ZNF496	Homo sapiens	zinc finger protein 496(ZNF496)
NM_016531	KLF3	Homo sapiens	Kruppel like factor 3(KLF3)
NM_001257376	SCFD1	Homo sapiens	sec1 family domain containing 1(SCFD1)
NM_173632	ZNF776	Homo sapiens	zinc finger protein 776(ZNF776)
NM_173631	ZNF547	Homo sapiens	zinc finger protein 547(ZNF547)
NM_022095	ZNF335	Homo sapiens	zinc finger protein 335(ZNF335)
NM_022098	XPNPEP3	Homo sapiens	X-prolyl aminopeptidase 3(XPNPEP3)
NM_022092	CHTF18	Homo sapiens	chromosome transmission fidelity factor 18(CHTF18)
NM_032756	HPDL	Homo sapiens	4-hydroxyphenylpyruvate dioxygenase like(HPDL)
NM_032758	PHF5A	Homo sapiens	PHD finger protein 5A(PHF5A)
NM_001011546	DSTN	Homo sapiens	destrin, actin depolymerizing factor(DSTN)
NM_013386	SLC25A24	Homo sapiens	solute carrier family 25 member 24(SLC25A24)
NM_001201475	c18orf21	Homo sapiens	chromosome 18 open reading frame 21(C18orf21)
NM_013382	POMT2	Homo sapiens	protein O-mannosyltransferase 2(POMT2)
NM_001018037	VPS13A	Homo sapiens	vacuolar protein sorting 13 homolog A(VPS13A)
NM_001018039	SFMBT2	Homo sapiens	Scm-like with four mbt domains 2(SFMBT2)
NM_005915	MCM6	Homo sapiens	minichromosome maintenance complex component 6(MCM6)
NM_002845	PTPRM	Homo sapiens	protein tyrosine phosphatase, receptor type M(PTPRM)
NM_013379	DPP7	Homo sapiens	dipeptidyl peptidase 7(DPP7)
NM_015425	POLR1A	Homo sapiens	RNA polymerase I subunit A(POLR1A)
NM_013376	SERTAD1	Homo sapiens	SERTA domain containing 1(SERTAD1)
NM_001142928	LRRC61	Homo sapiens	leucine rich repeat containing 61(LRRC61)
NM_005914	MCM4	Homo sapiens	minichromosome maintenance complex component 4(MCM4)
NM_022039	FBXW4	Homo sapiens	F-box and WD repeat domain containing 4(FBXW4)
NM_015420	DCAF13	Homo sapiens	DDB1 and CUL4 associated factor 13(DCAF13)
NM_001011553	SEPT7	Homo sapiens	septin 7(SEPT7)
NM_001256265	FLII	Homo sapiens	FLII, actin remodeling protein(FLII)
NM_013396	USP25	Homo sapiens	ubiquitin specific peptidase 25(USP25)
NM_001281520	MCM8	Homo sapiens	minichromosome maintenance 8 homologous recombination repair factor(MCM8)
NM_001256264	FLII	Homo sapiens	FLII, actin remodeling protein(FLII)
NM_001085487	MYSM1	Homo sapiens	Myb like, SWIRM and MPN domains 1(MYSM1)
NM_013392	NRBP1	Homo sapiens	nuclear receptor binding protein 1(NRBP1)
NM_001127671	LIFR	Homo sapiens	leukemia inhibitory factor receptor alpha(LIFR)
NM_001011551	C1GALT1C1	Homo sapiens	C1GALT1 specific chaperone 1(C1GALT1C1)
NM_005928	MFGE8	Homo sapiens	milk fat globule-EGF factor 8 protein(MFGE8)
NM_005929	MELTF	Homo sapiens	melanotransferrin(MELTF)
NM_002853	RAD1	Homo sapiens	RAD1 checkpoint DNA exonuclease(RAD1)
NM_005926	MFAP1	Homo sapiens	microfibrillar associated protein 1(MFAP1)
NM_002856	NECTIN2	Homo sapiens	nectin cell adhesion molecule 2(NECTIN2)
NM_002855	NECTIN1	Homo sapiens	nectin cell adhesion molecule 1(NECTIN1)
NM_013388	PREB	Homo sapiens	prolactin regulatory element binding(PREB)
NM_001256269	KIF22	Homo sapiens	kinesin family member 22(KIF22)
NM_015411	SUMF2	Homo sapiens	sulfatase modifying factor 2(SUMF2)
NM_005920	MEF2D	Homo sapiens	myocyte enhancer factor 2D(MEF2D)
NM_002858	ABCD3	Homo sapiens	ATP binding cassette subfamily D member 3(ABCD3)
NM_005923	MAP3K5	Homo sapiens	mitogen-activated protein kinase kinase kinase 5(MAP3K5)
NM_022064	RNF123	Homo sapiens	ring finger protein 123(RNF123)
NM_032789	PARP10	Homo sapiens	poly(ADP-ribose) polymerase family member 10(PARP10)
NM_032788	ZNF514	Homo sapiens	zinc finger protein 514(ZNF514)
NM_001201459	ZNF513	Homo sapiens	zinc finger protein 513(ZNF513)
NM_032786	ZC3H10	Homo sapiens	zinc finger CCCH-type containing 10(ZC3H10)
NM_014891	PDAP1	Homo sapiens	PDGFA associated protein 1(PDAP1)
NM_013363	PCOLCE2	Homo sapiens	procollagen C-endopeptidase enhancer 2(PCOLCE2)
NM_015453	THUMPD3	Homo sapiens	THUMP domain containing 3(THUMPD3)
NM_032783	CBR4	Homo sapiens	carbonyl reductase 4(CBR4)
NM_015454	LARP7	Homo sapiens	La ribonucleoprotein domain family member 7(LARP7)
NM_014892	scaf8	Homo sapiens	SR-related CTD associated factor 8(SCAF8)
NM_015444	TMEM158	Homo sapiens	transmembrane protein 158 (gene/pseudogene)(TMEM158)
NM_014884	SUGP2	Homo sapiens	SURP and G-patch domain containing 2(SUGP2)
NM_013355	PKN3	Homo sapiens	protein kinase N3(PKN3)
NM_013354	CNOT7	Homo sapiens	CCR4-NOT transcription complex subunit 7(CNOT7)
NM_014887	N4BP2L2	Homo sapiens	NEDD4 binding protein 2 like 2(N4BP2L2)
NM_014888	FAM3C	Homo sapiens	family with sequence similarity 3 member C(FAM3C)
NM_015448	DPCD	Homo sapiens	deleted in primary ciliary dyskinesia homolog (mouse)(DPCD)
NM_002821	PTK7	Homo sapiens	protein tyrosine kinase 7 (inactive)(PTK7)
NM_022059	CXCL16	Homo sapiens	C-X-C motif chemokine ligand 16(CXCL16)
NM_022051	EGLN1	Homo sapiens	egl-9 family hypoxia inducible factor 1(EGLN1)
NM_001114176	AEBP2	Homo sapiens	AE binding protein 2(AEBP2)
NM_207514	DEF8	Homo sapiens	differentially expressed in FDCP 8 homolog(DEF8)
NM_032797	AIFM2	Homo sapiens	apoptosis inducing factor, mitochondria associated 2(AIFM2)
NM_001018024	cmc4	Homo sapiens	C-X9-C motif containing 4(CMC4)
NM_001127695	CTSA	Homo sapiens	cathepsin A(CTSA)
NM_032792	ZBTB45	Homo sapiens	zinc finger and BTB domain containing 45(ZBTB45)
NM_015441	OLFML2B	Homo sapiens	olfactomedin like 2B(OLFML2B)
NM_013375	ABT1	Homo sapiens	activator of basal transcription 1(ABT1)
NM_015436	RCHY1	Homo sapiens	ring finger and CHY zinc finger domain containing 1(RCHY1)
NM_013366	ANAPC2	Homo sapiens	anaphase promoting complex subunit 2(ANAPC2)
NM_001291999	NCK1	Homo sapiens	NCK adaptor protein 1(NCK1)
NM_005909	MAP1B	Homo sapiens	microtubule associated protein 1B(MAP1B)
NM_013367	ANAPC4	Homo sapiens	anaphase promoting complex subunit 4(ANAPC4)
NM_207506	SAMD12	Homo sapiens	sterile alpha motif domain containing 12(SAMD12)
NM_015439	CCDC28A	Homo sapiens	coiled-coil domain containing 28A(CCDC28A)
NM_005907	MAN1A1	Homo sapiens	mannosidase alpha class 1A member 1(MAN1A1)
NM_005904	SMAD7	Homo sapiens	SMAD family member 7(SMAD7)
NM_002834	PTPN11	Homo sapiens	protein tyrosine phosphatase, non-receptor type 11(PTPN11)
NM_014898	ZFP30	Homo sapiens	ZFP30 zinc finger protein(ZFP30)
NM_005902	SMAD3	Homo sapiens	SMAD family member 3(SMAD3)
NM_005903	SMAD5	Homo sapiens	SMAD family member 5(SMAD5)
NM_002835	PTPN12	Homo sapiens	protein tyrosine phosphatase, non-receptor type 12(PTPN12)
NM_005900	SMAD1	Homo sapiens	SMAD family member 1(SMAD1)
NM_005901	SMAD2	Homo sapiens	SMAD family member 2(SMAD2)
NM_022045	MTBP	Homo sapiens	MDM2 binding protein(MTBP)
NM_022044	SDF2L1	Homo sapiens	stromal cell derived factor 2 like 1(SDF2L1)
NM_015473	HEATR5A	Homo sapiens	HEAT repeat containing 5A(HEATR5A)
NM_015475	FAM98A	Homo sapiens	family with sequence similarity 98 member A(FAM98A)
NM_080820	DTD1	Homo sapiens	D-tyrosyl-tRNA deacylase 1(DTD1)
NM_005961	MUC6	Homo sapiens	mucin 6, oligomeric mucus/gel-forming(MUC6)
NM_005952	MT1X	Homo sapiens	metallothionein 1X(MT1X)
NM_002808	PSMD2	Homo sapiens	proteasome 26S subunit, non-ATPase 2(PSMD2)
NM_005953	MT2A	Homo sapiens	metallothionein 2A(MT2A)
NM_005956	MTHFD1	Homo sapiens	methylenetetrahydrofolate dehydrogenase, cyclohydrolase and formyltetrahydrofolate synthetase 1(MTHFD1)
NM_002804	PSMC3	Homo sapiens	proteasome 26S subunit, ATPase 3(PSMC3)
NM_002805	PSMC5	Homo sapiens	proteasome 26S subunit, ATPase 5(PSMC5)
NM_002802	PSMC1	Homo sapiens	proteasome 26S subunit, ATPase 1(PSMC1)
NM_080822	OVCA2	Homo sapiens	ovarian tumor suppressor candidate 2(OVCA2)
NM_001127649	PEX26	Homo sapiens	peroxisomal biogenesis factor 26(PEX26)
NM_014865	NCAPD2	Homo sapiens	non-SMC condensin I complex subunit D2(NCAPD2)
NM_014868	RNF10	Homo sapiens	ring finger protein 10(RNF10)
NM_015466	PTPN23	Homo sapiens	protein tyrosine phosphatase, non-receptor type 23(PTPN23)
NM_014864	FAM20B	Homo sapiens	FAM20B, glycosaminoglycan xylosylkinase(FAM20B)
NM_001012339	DNAJC21	Homo sapiens	DnaJ heat shock protein family (Hsp40) member C21(DNAJC21)
NM_001018003	SORBS3	Homo sapiens	sorbin and SH3 domain containing 3(SORBS3)
NM_001142964	C22orf46	Homo sapiens	chromosome 22 open reading frame 46(C22orf46)
NM_001142966	greb1l	Homo sapiens	growth regulation by estrogen in breast cancer 1 like(GREB1L)
NM_005964	MYH10	Homo sapiens	myosin heavy chain 10(MYH10)
NM_002819	PTBP1	Homo sapiens	polypyrimidine tract binding protein 1(PTBP1)
NM_005962	MXI1	Homo sapiens	MAX interactor 1, dimerization protein(MXI1)
NM_005969	NAP1L4	Homo sapiens	nucleosome assembly protein 1 like 4(NAP1L4)
NM_002814	PSMD10	Homo sapiens	proteasome 26S subunit, non-ATPase 10(PSMD10)
NM_005967	nab2	Homo sapiens	NGFI-A binding protein 2(NAB2)
NM_002815	PSMD11	Homo sapiens	proteasome 26S subunit, non-ATPase 11(PSMD11)
NM_005966	NAB1	Homo sapiens	NGFI-A binding protein 1(NAB1)
NM_002816	PSMD12	Homo sapiens	proteasome 26S subunit, non-ATPase 12(PSMD12)
NM_014878	PUM3	Homo sapiens	pumilio RNA binding family member 3(PUM3)
NM_002810	PSMD4	Homo sapiens	proteasome 26S subunit, non-ATPase 4(PSMD4)
NM_015459	ATL3	Homo sapiens	atlastin GTPase 3(ATL3)
NM_014877	HELZ	Homo sapiens	helicase with zinc finger(HELZ)
NM_002811	PSMD7	Homo sapiens	proteasome 26S subunit, non-ATPase 7(PSMD7)
NM_014876	JOSD1	Homo sapiens	Josephin domain containing 1(JOSD1)
NM_001018006	TPM1	Homo sapiens	tropomyosin 1 (alpha)(TPM1)
NM_015457	ZDHHC5	Homo sapiens	zinc finger DHHC-type containing 5(ZDHHC5)
NM_014875	KIF14	Homo sapiens	kinesin family member 14(KIF14)
NM_014874	MFN2	Homo sapiens	mitofusin 2(MFN2)
NM_015456	NELFB	Homo sapiens	negative elongation factor complex member B(NELFB)
NM_014872	ZBTB5	Homo sapiens	zinc finger and BTB domain containing 5(ZBTB5)
NM_015492	c15orf39	Homo sapiens	chromosome 15 open reading frame 39(C15orf39)
NM_015491	PNISR	Homo sapiens	PNN interacting serine and arginine rich protein(PNISR)
NM_001085430	c17orf67	Homo sapiens	chromosome 17 open reading frame 67(C17orf67)
NM_015496	KIAA1429	Homo sapiens	KIAA1429(KIAA1429)
NM_005934	MLLT1	Homo sapiens	MLLT1, super elongation complex subunit(MLLT1)
NM_005932	MIPEP	Homo sapiens	mitochondrial intermediate peptidase(MIPEP)
NM_005938	FOXO4	Homo sapiens	forkhead box O4(FOXO4)
NM_005937	MLLT6	Homo sapiens	MLLT6, PHD finger domain containing(MLLT6)
NM_014846	KIAA0196	Homo sapiens	KIAA0196(KIAA0196)
NM_015483	KBTBD2	Homo sapiens	kelch repeat and BTB domain containing 2(KBTBD2)
NM_001281504	ATG4D	Homo sapiens	autophagy related 4D cysteine peptidase(ATG4D)
NM_015480	NECTIN3	Homo sapiens	nectin cell adhesion molecule 3(NECTIN3)
NM_001281502	FADS2	Homo sapiens	fatty acid desaturase 2(FADS2)
NM_014860	SUPT7L	Homo sapiens	SPT7-like STAGA complex gamma subunit(SUPT7L)
NM_015484	SYF2	Homo sapiens	SYF2 pre-mRNA splicing factor(SYF2)
NM_014859	ARHGAP44	Homo sapiens	Rho GTPase activating protein 44(ARHGAP44)
NM_014853	SGSM2	Homo sapiens	small G protein signaling modulator 2(SGSM2)
NM_015478	L3MBTL1	Homo sapiens	l(3)mbt-like 1 (Drosophila)(L3MBTL1)
NM_014857	RABGAP1L	Homo sapiens	RAB GTPase activating protein 1 like(RABGAP1L)
NM_014856	DENND4B	Homo sapiens	DENN domain containing 4B(DENND4B)
NM_014855	AP5Z1	Homo sapiens	adaptor related protein complex 5 zeta 1 subunit(AP5Z1)
NM_014952	BAHD1	Homo sapiens	bromo adjacent homology domain containing 1(BAHD1)
NM_014953	dis3	Homo sapiens	DIS3 homolog, exosome endoribonuclease and 3'-5' exoribonuclease(DIS3)
NM_001242336	MFAP3	Homo sapiens	microfibrillar associated protein 3(MFAP3)
NM_014956	CEP164	Homo sapiens	centrosomal protein 164(CEP164)
NM_014957	DENND3	Homo sapiens	DENN domain containing 3(DENND3)
NM_014940	MON1B	Homo sapiens	MON1 homolog B, secretory trafficking associated(MON1B)
NM_014941	MORC2	Homo sapiens	MORC family CW-type zinc finger 2(MORC2)
NM_014944	CLSTN1	Homo sapiens	calsyntenin 1(CLSTN1)
NM_014949	KIAA0907	Homo sapiens	KIAA0907(KIAA0907)
NM_014946	SPAST	Homo sapiens	spastin(SPAST)
NM_203464	AK4	Homo sapiens	adenylate kinase 4(AK4)
NM_203463	CERS6	Homo sapiens	ceramide synthase 6(CERS6)
NM_004094	EIF2S1	Homo sapiens	eukaryotic translation initiation factor 2 subunit alpha(EIF2S1)
NM_203458	NOTCH2NL	Homo sapiens	notch 2 N-terminal like(NOTCH2NL)
NM_203459	CAMSAP2	Homo sapiens	calmodulin regulated spectrin associated protein family member 2(CAMSAP2)
NM_004092	ECHS1	Homo sapiens	enoyl-CoA hydratase, short chain 1(ECHS1)
NM_004091	E2F2	Homo sapiens	E2F transcription factor 2(E2F2)
NM_004096	EIF4EBP2	Homo sapiens	eukaryotic translation initiation factor 4E binding protein 2(EIF4EBP2)
NM_014931	PPP6R1	Homo sapiens	protein phosphatase 6 regulatory subunit 1(PPP6R1)
NM_057092	FKBP2	Homo sapiens	FK506 binding protein 2(FKBP2)
NM_001242352	ODF2	Homo sapiens	outer dense fiber of sperm tails 2(ODF2)
NM_002794	PSMB2	Homo sapiens	proteasome subunit beta 2(PSMB2)
NM_014939	TRAPPC8	Homo sapiens	trafficking protein particle complex 8(TRAPPC8)
NM_001033026	TMEM259	Homo sapiens	transmembrane protein 259(TMEM259)
NM_203499	DDX42	Homo sapiens	DEAD-box helicase 42(DDX42)
NM_014935	PLEKHA6	Homo sapiens	pleckstrin homology domain containing A6(PLEKHA6)
NM_014938	MLXIP	Homo sapiens	MLX interacting protein(MLXIP)
NM_001007561	IRGQ	Homo sapiens	immunity related GTPase Q(IRGQ)
NM_014921	ADGRL1	Homo sapiens	adhesion G protein-coupled receptor L1(ADGRL1)
NM_001135575	SMIM13	Homo sapiens	small integral membrane protein 13(SMIM13)
NM_002786	PSMA1	Homo sapiens	proteasome subunit alpha 1(PSMA1)
NM_002790	PSMA5	Homo sapiens	proteasome subunit alpha 5(PSMA5)
NM_001135570	c12orf73	Homo sapiens	chromosome 12 open reading frame 73(C12orf73)
NM_014913	ADNP2	Homo sapiens	ADNP homeobox 2(ADNP2)
NM_014916	LMTK2	Homo sapiens	lemur tyrosine kinase 2(LMTK2)
NM_014915	ANKRD26	Homo sapiens	ankyrin repeat domain 26(ANKRD26)
NM_014918	CHSY1	Homo sapiens	chondroitin sulfate synthase 1(CHSY1)
NM_002775	HTRA1	Homo sapiens	HtrA serine peptidase 1(HTRA1)
NM_001025071	RPS14	Homo sapiens	ribosomal protein S14(RPS14)
NM_001201428	GORASP2	Homo sapiens	golgi reassembly stacking protein 2(GORASP2)
NM_014904	RAB11FIP2	Homo sapiens	RAB11 family interacting protein 2(RAB11FIP2)
NM_014908	DOLK	Homo sapiens	dolichol kinase(DOLK)
NM_002765	PRPS2	Homo sapiens	phosphoribosyl pyrophosphate synthetase 2(PRPS2)
NM_014901	RNF44	Homo sapiens	ring finger protein 44(RNF44)
NM_002767	PRPSAP2	Homo sapiens	phosphoribosyl pyrophosphate synthetase associated protein 2(PRPSAP2)
NM_001206856	CAPRIN2	Homo sapiens	caprin family member 2(CAPRIN2)
NM_203415	ELP5	Homo sapiens	elongator acetyltransferase complex subunit 5(ELP5)
NM_203414	ELP5	Homo sapiens	elongator acetyltransferase complex subunit 5(ELP5)
NM_203453	plpp6	Homo sapiens	phospholipid phosphatase 6(PLPP6)
NM_001242312	FAM124A	Homo sapiens	family with sequence similarity 124 member A(FAM124A)
NM_002755	MAP2K1	Homo sapiens	mitogen-activated protein kinase kinase 1(MAP2K1)
NM_002752	MAPK9	Homo sapiens	mitogen-activated protein kinase 9(MAPK9)
NM_001168389	CITED2	Homo sapiens	Cbp/p300 interacting transactivator with Glu/Asp rich carboxy-terminal domain 2(CITED2)
NM_001166242	c22orf39	Homo sapiens	chromosome 22 open reading frame 39(C22orf39)
NM_002747	MAPK4	Homo sapiens	mitogen-activated protein kinase 4(MAPK4)
NM_002749	MAPK7	Homo sapiens	mitogen-activated protein kinase 7(MAPK7)
NM_001256237	PGAP2	Homo sapiens	post-GPI attachment to proteins 2(PGAP2)
NM_002744	PRKCZ	Homo sapiens	protein kinase C zeta(PRKCZ)
NM_002746	MAPK3	Homo sapiens	mitogen-activated protein kinase 3(MAPK3)
NM_002740	PRKCI	Homo sapiens	protein kinase C iota(PRKCI)
NM_203434	IER5L	Homo sapiens	immediate early response 5 like(IER5L)
NM_019843	EIF4ENIF1	Homo sapiens	eukaryotic translation initiation factor 4E nuclear import factor 1(EIF4ENIF1)
NM_024292	UBL5	Homo sapiens	ubiquitin like 5(UBL5)
NM_001190274	FBXO11	Homo sapiens	F-box protein 11(FBXO11)
NM_024293	FAM134A	Homo sapiens	family with sequence similarity 134 member A(FAM134A)
NM_001278141	NBPF12	Homo sapiens	neuroblastoma breakpoint family member 12(NBPF12)
NM_024294	c6orf106	Homo sapiens	chromosome 6 open reading frame 106(C6orf106)
NM_001166269	HAUS4	Homo sapiens	HAUS augmin like complex subunit 4(HAUS4)
NM_024296	CCDC28B	Homo sapiens	coiled-coil domain containing 28B(CCDC28B)
NM_001297576	PEA15	Homo sapiens	phosphoprotein enriched in astrocytes 15(PEA15)
NM_024297	PHF23	Homo sapiens	PHD finger protein 23(PHF23)
NM_024298	MBOAT7	Homo sapiens	membrane bound O-acyltransferase domain containing 7(MBOAT7)
NM_001282656	ZNF143	Homo sapiens	zinc finger protein 143(ZNF143)
NM_001282659	USP47	Homo sapiens	ubiquitin specific peptidase 47(USP47)
NM_001693	ATP6V1B2	Homo sapiens	ATPase H+ transporting V1 subunit B2(ATP6V1B2)
NM_001190263	C1D	Homo sapiens	C1D nuclear receptor corepressor(C1D)
NM_173685	NSMCE2	Homo sapiens	NSE2/MMS21 homolog, SMC5-SMC6 complex SUMO ligase(NSMCE2)
NM_019852	mettl3	Homo sapiens	methyltransferase like 3(METTL3)
NM_001190267	ATG16L1	Homo sapiens	autophagy related 16 like 1(ATG16L1)
NM_001682	ATP2B1	Homo sapiens	ATPase plasma membrane Ca2+ transporting 1(ATP2B1)
NM_001681	ATP2A2	Homo sapiens	ATPase sarcoplasmic/endoplasmic reticulum Ca2+ transporting 2(ATP2A2)
NM_001673	ASNS	Homo sapiens	asparagine synthetase (glutamine-hydrolyzing)(ASNS)
NM_001674	ATF3	Homo sapiens	activating transcription factor 3(ATF3)
NM_001677	ATP1B1	Homo sapiens	ATPase Na+/K+ transporting subunit beta 1(ATP1B1)
NM_024299	ppdpf	Homo sapiens	pancreatic progenitor cell differentiation and proliferation factor(PPDPF)
NM_001297555	MAP2K7	Homo sapiens	mitogen-activated protein kinase kinase 7(MAP2K7)
NM_173674	DCBLD1	Homo sapiens	discoidin, CUB and LCCL domain containing 1(DCBLD1)
NM_004040	RHOB	Homo sapiens	ras homolog family member B(RHOB)
NM_001136232	SEC13	Homo sapiens	SEC13 homolog, nuclear pore and COPII coat complex component(SEC13)
NM_004045	ATOX1	Homo sapiens	antioxidant 1 copper chaperone(ATOX1)
NM_004044	ATIC	Homo sapiens	5-aminoimidazole-4-carboxamide ribonucleotide formyltransferase/IMP cyclohydrolase(ATIC)
NM_001665	RHOG	Homo sapiens	ras homolog family member G(RHOG)
NM_001663	ARF6	Homo sapiens	ADP ribosylation factor 6(ARF6)
NM_001664	RHOA	Homo sapiens	ras homolog family member A(RHOA)
NM_001661	ARL4D	Homo sapiens	ADP ribosylation factor like GTPase 4D(ARL4D)
NM_025010	KLHL18	Homo sapiens	kelch like family member 18(KLHL18)
NM_001206833	KAT5	Homo sapiens	lysine acetyltransferase 5(KAT5)
NM_025009	CEP135	Homo sapiens	centrosomal protein 135(CEP135)
NM_001654	ARAF	Homo sapiens	A-Raf proto-oncogene, serine/threonine kinase(ARAF)
NM_001136223	RCOR3	Homo sapiens	REST corepressor 3(RCOR3)
NM_001166293	SSX2IP	Homo sapiens	SSX family member 2 interacting protein(SSX2IP)
NM_001659	ARF3	Homo sapiens	ADP ribosylation factor 3(ARF3)
NM_030593	SIRT2	Homo sapiens	sirtuin 2(SIRT2)
NM_004064	CDKN1B	Homo sapiens	cyclin dependent kinase inhibitor 1B(CDKN1B)
NM_175839	SMOX	Homo sapiens	spermine oxidase(SMOX)
NM_001198916	PPFIBP1	Homo sapiens	PPFIA binding protein 1(PPFIBP1)
NM_025015	HSPA12A	Homo sapiens	heat shock protein family A (Hsp70) member 12A(HSPA12A)
NM_001243425	TTC39C	Homo sapiens	tetratricopeptide repeat domain 39C(TTC39C)
NM_030581	WDR59	Homo sapiens	WD repeat domain 59(WDR59)
NM_004051	BDH1	Homo sapiens	3-hydroxybutyrate dehydrogenase, type 1(BDH1)
NM_004052	BNIP3	Homo sapiens	BCL2 interacting protein 3(BNIP3)
NM_030587	B4GALT2	Homo sapiens	beta-1,4-galactosyltransferase 2(B4GALT2)
NM_004053	BYSL	Homo sapiens	bystin like(BYSL)
NM_001033050	MTERF2	Homo sapiens	mitochondrial transcription termination factor 2(MTERF2)
NM_001162383	ARHGEF2	Homo sapiens	Rho/Rac guanine nucleotide exchange factor 2(ARHGEF2)
NM_001033057	MAGI1	Homo sapiens	membrane associated guanylate kinase, WW and PDZ domain containing 1(MAGI1)
NM_001243438	SPECC1	Homo sapiens	sperm antigen with calponin homology and coiled-coil domains 1(SPECC1)
NM_001198904	YY1AP1	Homo sapiens	YY1 associated protein 1(YY1AP1)
NM_001168303	KLHL13	Homo sapiens	kelch like family member 13(KLHL13)
NM_004085	TIMM8A	Homo sapiens	translocase of inner mitochondrial membrane 8 homolog A (yeast)(TIMM8A)
NM_001206802	TP53I3	Homo sapiens	tumor protein p53 inducible protein 3(TP53I3)
NM_030578	B9D2	Homo sapiens	B9 protein domain 2(B9D2)
NM_030579	CYB5B	Homo sapiens	cytochrome b5 type B(CYB5B)
NM_025057	BBOF1	Homo sapiens	basal body orientation factor 1(BBOF1)
NM_025054	VCPIP1	Homo sapiens	valosin containing protein interacting protein 1(VCPIP1)
NM_004075	CRY1	Homo sapiens	cryptochrome circadian clock 1(CRY1)
NM_001136262	ATXN7L3B	Homo sapiens	ataxin 7 like 3B(ATXN7L3B)
NM_004077	CS	Homo sapiens	citrate synthase(CS)
NM_004078	CSRP1	Homo sapiens	cysteine and glycine rich protein 1(CSRP1)
NM_001698	AUH	Homo sapiens	AU RNA binding methylglutaconyl-CoA hydratase(AUH)
NM_001695	ATP6V1C1	Homo sapiens	ATPase H+ transporting V1 subunit C1(ATP6V1C1)
NM_001694	ATP6V0C	Homo sapiens	ATPase H+ transporting V0 subunit c(ATP6V0C)
NM_144703	LSM14B	Homo sapiens	LSM family member 14B(LSM14B)
NM_001198802	EIF4G3	Homo sapiens	eukaryotic translation initiation factor 4 gamma 3(EIF4G3)
NM_001012478	U2AF2	Homo sapiens	U2 small nuclear RNA auxiliary factor 2(U2AF2)
NM_001198805	MSANTD3	Homo sapiens	Myb/SANT DNA binding domain containing 3(MSANTD3)
NM_016463	CXXC5	Homo sapiens	CXXC finger protein 5(CXXC5)
NM_016466	ankrd39	Homo sapiens	ankyrin repeat domain 39(ANKRD39)
NM_032827	ATOH8	Homo sapiens	atonal bHLH transcription factor 8(ATOH8)
NM_032826	SLC35B4	Homo sapiens	solute carrier family 35 member B4(SLC35B4)
NM_032824	TMEM87B	Homo sapiens	transmembrane protein 87B(TMEM87B)
NM_032823	c9orf3	Homo sapiens	chromosome 9 open reading frame 3(C9orf3)
NM_007346	OGFR	Homo sapiens	opioid growth factor receptor(OGFR)
NM_032822	FAM136A	Homo sapiens	family with sequence similarity 136 member A(FAM136A)
NM_007348	ATF6	Homo sapiens	activating transcription factor 6(ATF6)
NM_016447	MPP6	Homo sapiens	membrane palmitoylated protein 6(MPP6)
NM_013401	RAB3IL1	Homo sapiens	RAB3A interacting protein like 1(RAB3IL1)
NM_016445	PLEK2	Homo sapiens	pleckstrin 2(PLEK2)
NM_001282707	PDIA6	Homo sapiens	protein disulfide isomerase family A member 6(PDIA6)
NM_013403	STRN4	Homo sapiens	striatin 4(STRN4)
NM_016451	COPB1	Homo sapiens	coatomer protein complex subunit beta 1(COPB1)
NM_032830	UTP4	Homo sapiens	UTP4, small subunit processome component(UTP4)
NM_007353	GNA12	Homo sapiens	G protein subunit alpha 12(GNA12)
NM_032837	FAM104A	Homo sapiens	family with sequence similarity 104 member A(FAM104A)
NM_032836	FIZ1	Homo sapiens	FLT3 interacting zinc finger 1(FIZ1)
NM_032839	DIRC2	Homo sapiens	disrupted in renal carcinoma 2(DIRC2)
NM_007357	COG2	Homo sapiens	component of oligomeric golgi complex 2(COG2)
NM_013417	IARS	Homo sapiens	isoleucyl-tRNA synthetase(IARS)
NM_007318	PSEN1	Homo sapiens	presenilin 1(PSEN1)
NM_007317	KIF22	Homo sapiens	kinesin family member 22(KIF22)
NM_013410	AK4	Homo sapiens	adenylate kinase 4(AK4)
NM_013412	RABL2A	Homo sapiens	RAB, member of RAS oncogene family-like 2A(RABL2A)
NM_016436	PHF20	Homo sapiens	PHD finger protein 20(PHF20)
NM_016437	TUBG2	Homo sapiens	tubulin gamma 2(TUBG2)
NM_016441	CRIM1	Homo sapiens	cysteine rich transmembrane BMP regulator 1(CRIM1)
NM_001204514	KIFAP3	Homo sapiens	kinesin associated protein 3(KIFAP3)
NM_032840	spryd3	Homo sapiens	SPRY domain containing 3(SPRYD3)
NM_032844	MASTL	Homo sapiens	microtubule associated serine/threonine kinase like(MASTL)
NM_007320	RANBP3	Homo sapiens	RAN binding protein 3(RANBP3)
NM_032847	c8orf76	Homo sapiens	chromosome 8 open reading frame 76(C8orf76)
NM_007327	GRIN1	Homo sapiens	glutamate ionotropic receptor NMDA type subunit 1(GRIN1)
NM_001605	AARS	Homo sapiens	alanyl-tRNA synthetase(AARS)
NM_001606	abca2	Homo sapiens	ATP binding cassette subfamily A member 2(ABCA2)
NM_016429	COPZ2	Homo sapiens	coatomer protein complex subunit zeta 2(COPZ2)
NM_016423	ZNF219	Homo sapiens	zinc finger protein 219(ZNF219)
NM_032853	MUM1	Homo sapiens	melanoma associated antigen (mutated) 1(MUM1)
NM_001204527	SSR4	Homo sapiens	signal sequence receptor subunit 4(SSR4)
NM_032859	ABHD13	Homo sapiens	abhydrolase domain containing 13(ABHD13)
NM_004109	FDX1	Homo sapiens	ferredoxin 1(FDX1)
NM_013432	TONSL	Homo sapiens	tonsoku-like, DNA repair protein(TONSL)
NM_016417	GLRX5	Homo sapiens	glutaredoxin 5(GLRX5)
NM_013436	NCKAP1	Homo sapiens	NCK associated protein 1(NCKAP1)
NM_013438	UBQLN1	Homo sapiens	ubiquilin 1(UBQLN1)
NM_016418	NF2	Homo sapiens	neurofibromin 2(NF2)
NM_001198845	RBM14-RBM4	Homo sapiens	RBM14-RBM4 readthrough(RBM14-RBM4)
NM_001615	ACTG2	Homo sapiens	actin, gamma 2, smooth muscle, enteric(ACTG2)
NM_101395	DYRK1A	Homo sapiens	dual specificity tyrosine phosphorylation regulated kinase 1A(DYRK1A)
NM_001278278	E2F6	Homo sapiens	E2F transcription factor 6(E2F6)
NM_001619	GRK2	Homo sapiens	G protein-coupled receptor kinase 2(GRK2)
NM_001618	PARP1	Homo sapiens	poly(ADP-ribose) polymerase 1(PARP1)
NM_032868	MPND	Homo sapiens	MPN domain containing(MPND)
NM_001278270	TADA3	Homo sapiens	transcriptional adaptor 3(TADA3)
NM_032866	CGNL1	Homo sapiens	cingulin like 1(CGNL1)
NM_001282766	POLR1E	Homo sapiens	RNA polymerase I subunit E(POLR1E)
NM_004111	FEN1	Homo sapiens	flap structure-specific endonuclease 1(FEN1)
NM_001282762	CDV3	Homo sapiens	CDV3 homolog(CDV3)
NM_032860	LTV1	Homo sapiens	LTV1 ribosome biogenesis factor(LTV1)
NM_013441	RCAN3	Homo sapiens	RCAN family member 3(RCAN3)
NM_013444	UBQLN2	Homo sapiens	ubiquilin 2(UBQLN2)
NM_016403	CWC15	Homo sapiens	CWC15 spliceosome associated protein homolog(CWC15)
NM_001620	AHNAK	Homo sapiens	AHNAK nucleoprotein(AHNAK)
NM_013443	ST6GALNAC6	Homo sapiens	ST6 N-acetylgalactosaminide alpha-2,6-sialyltransferase 6(ST6GALNAC6)
NM_016407	RTFDC1	Homo sapiens	replication termination factor 2 domain containing 1(RTFDC1)
NM_004117	FKBP5	Homo sapiens	FK506 binding protein 5(FKBP5)
NM_016406	UFC1	Homo sapiens	ubiquitin-fold modifier conjugating enzyme 1(UFC1)
NM_013446	MKRN1	Homo sapiens	makorin ring finger protein 1(MKRN1)
NM_001626	AKT2	Homo sapiens	AKT serine/threonine kinase 2(AKT2)
NM_001628	AKR1B1	Homo sapiens	aldo-keto reductase family 1 member B(AKR1B1)
NM_001627	ALCAM	Homo sapiens	activated leukocyte cell adhesion molecule(ALCAM)
NM_001297595	SIN3B	Homo sapiens	SIN3 transcription regulator family member B(SIN3B)
NM_032876	AJUBA	Homo sapiens	ajuba LIM protein(AJUBA)
NM_032878	ALKBH6	Homo sapiens	alkB homolog 6(ALKBH6)
NM_004124	GMFB	Homo sapiens	glia maturation factor beta(GMFB)
NM_001204504	DGKH	Homo sapiens	diacylglycerol kinase eta(DGKH)
NM_001278299	WIPI2	Homo sapiens	WD repeat domain, phosphoinositide interacting 2(WIPI2)
NM_032889	MFSD5	Homo sapiens	major facilitator superfamily domain containing 5(MFSD5)
NM_030627	CPEB4	Homo sapiens	cytoplasmic polyadenylation element binding protein 4(CPEB4)
NM_032888	COL27A1	Homo sapiens	collagen type XXVII alpha 1 chain(COL27A1)
NM_030622	CYP2S1	Homo sapiens	cytochrome P450 family 2 subfamily S member 1(CYP2S1)
NM_001282741	OSBP2	Homo sapiens	oxysterol binding protein 2(OSBP2)
NM_032881	LSM10	Homo sapiens	LSM10, U7 small nuclear RNA associated(LSM10)
NM_016400	HYPK	Homo sapiens	huntingtin interacting protein K(HYPK)
NM_001640	APEH	Homo sapiens	acylaminoacyl-peptide hydrolase(APEH)
NM_001641	APEX1	Homo sapiens	apurinic/apyrimidinic endodeoxyribonuclease 1(APEX1)
NM_001303624	RPL10	Homo sapiens	ribosomal protein L10(RPL10)
NM_032890	DISP1	Homo sapiens	dispatched RND transporter family member 1(DISP1)
NM_213720	CHCHD10	Homo sapiens	coiled-coil-helix-coiled-coil-helix domain containing 10(CHCHD10)
NM_003021	SGTA	Homo sapiens	small glutamine rich tetratricopeptide repeat containing alpha(SGTA)
NM_001085354	MORC4	Homo sapiens	MORC family CW-type zinc finger 4(MORC4)
NM_002706	PPM1B	Homo sapiens	protein phosphatase, Mg2+/Mn2+ dependent 1B(PPM1B)
NM_002705	PPL	Homo sapiens	periplakin(PPL)
NM_002703	PPAT	Homo sapiens	phosphoribosyl pyrophosphate amidotransferase(PPAT)
NM_002708	PPP1CA	Homo sapiens	protein phosphatase 1 catalytic subunit alpha(PPP1CA)
NM_020936	DDX55	Homo sapiens	DEAD-box helicase 55(DDX55)
NM_015323	UFL1	Homo sapiens	UFM1 specific ligase 1(UFL1)
NM_015325	ICE1	Homo sapiens	interactor of little elongation complex ELL subunit 1(ICE1)
NM_003017	SRSF3	Homo sapiens	serine and arginine rich splicing factor 3(SRSF3)
NM_015327	SMG5	Homo sapiens	SMG5, nonsense mediated mRNA decay factor(SMG5)
NM_015321	CRTC1	Homo sapiens	CREB regulated transcription coactivator 1(CRTC1)
NM_015322	FEM1B	Homo sapiens	fem-1 homolog B(FEM1B)
NM_003030	SHOX2	Homo sapiens	short stature homeobox 2(SHOX2)
NM_003031	SIAH1	Homo sapiens	siah E3 ubiquitin protein ligase 1(SIAH1)
NM_001290474	C2CD2L	Homo sapiens	C2CD2 like(C2CD2L)
NM_022173	TIA1	Homo sapiens	TIA1 cytotoxic granule associated RNA binding protein(TIA1)
NM_022171	TCTA	Homo sapiens	T-cell leukemia translocation altered(TCTA)
NM_002715	PPP2CA	Homo sapiens	protein phosphatase 2 catalytic subunit alpha(PPP2CA)
NM_002717	PPP2R2A	Homo sapiens	protein phosphatase 2 regulatory subunit Balpha(PPP2R2A)
NM_002716	PPP2R1B	Homo sapiens	protein phosphatase 2 scaffold subunit Abeta(PPP2R1B)
NM_022167	XYLT2	Homo sapiens	xylosyltransferase 2(XYLT2)
NM_015315	LARP1	Homo sapiens	La ribonucleoprotein domain family member 1(LARP1)
NM_003029	SHC1	Homo sapiens	SHC adaptor protein 1(SHC1)
NM_020920	CHD8	Homo sapiens	chromodomain helicase DNA binding protein 8(CHD8)
NM_003026	SH3GL2	Homo sapiens	SH3 domain containing GRB2 like 2, endophilin A1(SH3GL2)
NM_002710	PPP1CC	Homo sapiens	protein phosphatase 1 catalytic subunit gamma(PPP1CC)
NM_003025	SH3GL1	Homo sapiens	SH3 domain containing GRB2 like 1, endophilin A2(SH3GL1)
NM_015318	ARHGEF18	Homo sapiens	Rho/Rac guanine nucleotide exchange factor 18(ARHGEF18)
NM_003028	SHB	Homo sapiens	SH2 domain containing adaptor protein B(SHB)
NM_020921	NIN	Homo sapiens	ninein(NIN)
NM_015316	PPP1R13B	Homo sapiens	protein phosphatase 1 regulatory subunit 13B(PPP1R13B)
NM_001085372	UQCC3	Homo sapiens	ubiquinol-cytochrome c reductase complex assembly factor 3(UQCC3)
NM_207644	LRRC75B	Homo sapiens	leucine rich repeat containing 75B(LRRC75B)
NM_001178030	SF1	Homo sapiens	splicing factor 1(SF1)
NM_022163	MRPL46	Homo sapiens	mitochondrial ribosomal protein L46(MRPL46)
NM_022164	TINAGL1	Homo sapiens	tubulointerstitial nephritis antigen like 1(TINAGL1)
NM_001242506	GDA	Homo sapiens	guanine deaminase(GDA)
NM_022157	RRAGC	Homo sapiens	Ras related GTP binding C(RRAGC)
NM_002729	HHEX	Homo sapiens	hematopoietically expressed homeobox(HHEX)
NM_022156	DUS1L	Homo sapiens	dihydrouridine synthase 1 like(DUS1L)
NM_020951	ZNF529	Homo sapiens	zinc finger protein 529(ZNF529)
NM_022158	FN3K	Homo sapiens	fructosamine 3 kinase(FN3K)
NM_002726	PREP	Homo sapiens	prolyl endopeptidase(PREP)
NM_015306	USP24	Homo sapiens	ubiquitin specific peptidase 24(USP24)
NM_015305	ANGEL1	Homo sapiens	angel homolog 1(ANGEL1)
NM_144765	MPZL2	Homo sapiens	myelin protein zero like 2(MPZL2)
NM_002721	PPP6C	Homo sapiens	protein phosphatase 6 catalytic subunit(PPP6C)
NM_020959	ANO8	Homo sapiens	anoctamin 8(ANO8)
NM_015302	HAUS5	Homo sapiens	HAUS augmin like complex subunit 5(HAUS5)
NM_022152	TMBIM1	Homo sapiens	transmembrane BAX inhibitor motif containing 1(TMBIM1)
NM_022149	MAGEF1	Homo sapiens	MAGE family member F1(MAGEF1)
NM_080911	UNG	Homo sapiens	uracil DNA glycosylase(UNG)
NM_020940	FAM160B1	Homo sapiens	family with sequence similarity 160 member B1(FAM160B1)
NM_002733	PRKAG1	Homo sapiens	protein kinase AMP-activated non-catalytic subunit gamma 1(PRKAG1)
NM_001174116	DMXL2	Homo sapiens	Dmx like 2(DMXL2)
NM_020943	CWC22	Homo sapiens	CWC22 spliceosome associated protein homolog(CWC22)
NM_001012426	FOXP4	Homo sapiens	forkhead box P4(FOXP4)
NM_002731	PRKACB	Homo sapiens	protein kinase cAMP-activated catalytic subunit beta(PRKACB)
NM_002730	PRKACA	Homo sapiens	protein kinase cAMP-activated catalytic subunit alpha(PRKACA)
NM_003009	SELENOW	Homo sapiens	selenoprotein W(SELENOW)
NM_198950	NUDT1	Homo sapiens	nudix hydrolase 1(NUDT1)
NM_015373	CBY1	Homo sapiens	chibby family member 1, beta catenin antagonist(CBY1)
NM_015375	DSTYK	Homo sapiens	dual serine/threonine and tyrosine protein kinase(DSTYK)
NM_015374	SUN2	Homo sapiens	Sad1 and UNC84 domain containing 2(SUN2)
NM_015367	BCL2L13	Homo sapiens	BCL2 like 13(BCL2L13)
NM_014963	SBNO2	Homo sapiens	strawberry notch homolog 2(SBNO2)
NM_014962	BTBD3	Homo sapiens	BTB domain containing 3(BTBD3)
NM_022137	SMOC1	Homo sapiens	SPARC related modular calcium binding 1(SMOC1)
NM_001131035	ZCCHC9	Homo sapiens	zinc finger CCHC-type containing 9(ZCCHC9)
NM_001174121	ZFYVE27	Homo sapiens	zinc finger FYVE-type containing 27(ZFYVE27)
NM_080927	DCBLD2	Homo sapiens	discoidin, CUB and LCCL domain containing 2(DCBLD2)
NM_198963	DHX57	Homo sapiens	DExH-box helicase 57(DHX57)
NM_198969	AES	Homo sapiens	amino-terminal enhancer of split(AES)
NM_015360	SKIV2L2	Homo sapiens	Ski2 like RNA helicase 2(SKIV2L2)
NM_174889	ndufaf2	Homo sapiens	NADH:ubiquinone oxidoreductase complex assembly factor 2(NDUFAF2)
NM_015365	AMMECR1	Homo sapiens	Alport syndrome, mental retardation, midface hypoplasia and elliptocytosis chromosomal region gene 1(AMMECR1)
NM_198968	DZIP1	Homo sapiens	DAZ interacting zinc finger protein 1(DZIP1)
NM_015358	MORC3	Homo sapiens	MORC family CW-type zinc finger 3(MORC3)
NM_015356	SCRIB	Homo sapiens	scribbled planar cell polarity protein(SCRIB)
NM_001100427	RAP1GDS1	Homo sapiens	Rap1 GTPase-GDP dissociation stimulator 1(RAP1GDS1)
NM_014976	PDCD11	Homo sapiens	programmed cell death 11(PDCD11)
NM_001100424	SPATS2L	Homo sapiens	spermatogenesis associated serine rich 2 like(SPATS2L)
NM_001100423	SPATS2L	Homo sapiens	spermatogenesis associated serine rich 2 like(SPATS2L)
NM_022126	LHPP	Homo sapiens	phospholysine phosphohistidine inorganic pyrophosphate phosphatase(LHPP)
NM_022121	PERP	Homo sapiens	PERP, TP53 apoptosis effector(PERP)
NM_174894	TRAPPC5	Homo sapiens	trafficking protein particle complex 5(TRAPPC5)
NM_007363	NONO	Homo sapiens	non-POU domain containing, octamer-binding(NONO)
NM_007362	NCBP2	Homo sapiens	nuclear cap binding protein subunit 2(NCBP2)
NM_015353	KCTD2	Homo sapiens	potassium channel tetramerization domain containing 2(KCTD2)
NM_001025100	MBP	Homo sapiens	myelin basic protein(MBP)
NM_001293312	DARS	Homo sapiens	aspartyl-tRNA synthetase(DARS)
NM_198976	NELFCD	Homo sapiens	negative elongation factor complex member C/D(NELFCD)
NM_015354	NUP188	Homo sapiens	nucleoporin 188(NUP188)
NM_015351	TTC9	Homo sapiens	tetratricopeptide repeat domain 9(TTC9)
NM_144723	ZMAT2	Homo sapiens	zinc finger matrin-type 2(ZMAT2)
NM_001025107	ADAR	Homo sapiens	adenosine deaminase, RNA specific(ADAR)
NM_001100418	c19orf60	Homo sapiens	chromosome 19 open reading frame 60(C19orf60)
NM_014982	PCNX1	Homo sapiens	pecanex homolog 1 (Drosophila)(PCNX1)
NM_020912	FLYWCH1	Homo sapiens	FLYWCH-type zinc finger 1(FLYWCH1)
NM_014984	CEP131	Homo sapiens	centrosomal protein 131(CEP131)
NM_022111	CLSPN	Homo sapiens	claspin(CLSPN)
NM_001178079	STAT6	Homo sapiens	signal transducer and activator of transcription 6(STAT6)
NM_001131016	CIZ1	Homo sapiens	CDKN1A interacting zinc finger protein 1(CIZ1)
NM_007359	CASC3	Homo sapiens	cancer susceptibility candidate 3(CASC3)
NM_022117	TSPYL2	Homo sapiens	TSPY like 2(TSPYL2)
NM_007373	SHOC2	Homo sapiens	SHOC2, leucine rich repeat scaffold protein(SHOC2)
NM_007375	TARDBP	Homo sapiens	TAR DNA binding protein(TARDBP)
NM_020905	rdh14	Homo sapiens	retinol dehydrogenase 14 (all-trans/9-cis/11-cis)(RDH14)
NM_015343	CTDNEP1	Homo sapiens	CTD nuclear envelope phosphatase 1(CTDNEP1)
NM_015341	NCAPH	Homo sapiens	non-SMC condensin I complex subunit H(NCAPH)
NM_007371	BRD3	Homo sapiens	bromodomain containing 3(BRD3)
NM_015340	LARS2	Homo sapiens	leucyl-tRNA synthetase 2, mitochondrial(LARS2)
NM_001256183	ANKRD11	Homo sapiens	ankyrin repeat domain 11(ANKRD11)
NM_014999	RAB21	Homo sapiens	RAB21, member RAS oncogene family(RAB21)
NM_015338	ASXL1	Homo sapiens	additional sex combs like 1, transcriptional regulator(ASXL1)
NM_014997	KLHDC10	Homo sapiens	kelch domain containing 10(KLHDC10)
NM_015339	ADNP	Homo sapiens	activity dependent neuroprotector homeobox(ADNP)
NM_020902	CAMSAP3	Homo sapiens	calmodulin regulated spectrin associated protein family member 3(CAMSAP3)
NM_001100409	SENP6	Homo sapiens	SUMO1/sentrin specific peptidase 6(SENP6)
NM_014994	MAPKBP1	Homo sapiens	mitogen-activated protein kinase binding protein 1(MAPKBP1)
NM_015335	MED13L	Homo sapiens	mediator complex subunit 13 like(MED13L)
NM_144718	SPICE1	Homo sapiens	spindle and centriole associated protein 1(SPICE1)
NM_144716	CCDC12	Homo sapiens	coiled-coil domain containing 12(CCDC12)
NM_001131025	PEX5	Homo sapiens	peroxisomal biogenesis factor 5(PEX5)
NM_001131024	PEX5	Homo sapiens	peroxisomal biogenesis factor 5(PEX5)
NM_022104	PCIF1	Homo sapiens	PDX1 C-terminal inhibiting factor 1(PCIF1)
NM_024345	DCAF10	Homo sapiens	DDB1 and CUL4 associated factor 10(DCAF10)
NM_203374	ZNF784	Homo sapiens	zinc finger protein 784(ZNF784)
NM_002676	PMM1	Homo sapiens	phosphomannomutase 1(PMM1)
NM_002673	PLXNB1	Homo sapiens	plexin B1(PLXNB1)
NM_198925	SEMA4B	Homo sapiens	semaphorin 4B(SEMA4B)
NM_001136191	KANK2	Homo sapiens	KN motif and ankyrin repeat domains 2(KANK2)
NM_002669	plrg1	Homo sapiens	pleiotropic regulator 1(PLRG1)
NM_207584	IFNAR2	Homo sapiens	interferon alpha and beta receptor subunit 2(IFNAR2)
NM_207585	IFNAR2	Homo sapiens	interferon alpha and beta receptor subunit 2(IFNAR2)
NM_001168478	ARMCX5	Homo sapiens	armadillo repeat containing, X-linked 5(ARMCX5)
NM_001178099	ZNF182	Homo sapiens	zinc finger protein 182(ZNF182)
NM_001136180	Hsbp1l1	Homo sapiens	heat shock factor binding protein 1 like 1(HSBP1L1)
NM_024328	THTPA	Homo sapiens	thiamine triphosphatase(THTPA)
NM_024326	FBXL15	Homo sapiens	F-box and leucine rich repeat protein 15(FBXL15)
NM_203355	mia2	Homo sapiens	melanoma inhibitory activity 2(MIA2)
NM_015379	bri3	Homo sapiens	brain protein I3(BRI3)
NM_002697	POU2F1	Homo sapiens	POU class 2 homeobox 1(POU2F1)
NM_002696	POLR2G	Homo sapiens	RNA polymerase II subunit G(POLR2G)
NM_024329	EFHD2	Homo sapiens	EF-hand domain family member D2(EFHD2)
NM_002695	POLR2E	Homo sapiens	RNA polymerase II subunit E(POLR2E)
NM_015382	hectd1	Homo sapiens	HECT domain E3 ubiquitin protein ligase 1(HECTD1)
NM_198947	FAM111B	Homo sapiens	family with sequence similarity 111 member B(FAM111B)
NM_003098	SNTA1	Homo sapiens	syntrophin alpha 1(SNTA1)
NM_015384	NIPBL	Homo sapiens	NIPBL, cohesin loading factor(NIPBL)
NM_003099	SNX1	Homo sapiens	sorting nexin 1(SNX1)
NM_015386	COG4	Homo sapiens	component of oligomeric golgi complex 4(COG4)
NM_015387	MOB4	Homo sapiens	MOB family member 4, phocein(MOB4)
NM_015388	YIPF3	Homo sapiens	Yip1 domain family member 3(YIPF3)
NM_003095	SNRPF	Homo sapiens	small nuclear ribonucleoprotein polypeptide F(SNRPF)
NM_203346	HDLBP	Homo sapiens	high density lipoprotein binding protein(HDLBP)
NM_003092	SNRPB2	Homo sapiens	small nuclear ribonucleoprotein polypeptide B2(SNRPB2)
NM_003090	SNRPA1	Homo sapiens	small nuclear ribonucleoprotein polypeptide A'(SNRPA1)
NM_024331	TTPAL	Homo sapiens	alpha tocopherol transfer protein like(TTPAL)
NM_024334	TMEM43	Homo sapiens	transmembrane protein 43(TMEM43)
NM_024336	IRX3	Homo sapiens	iroquois homeobox 3(IRX3)
NM_203344	SERTAD3	Homo sapiens	SERTA domain containing 3(SERTAD3)
NM_002687	PNN	Homo sapiens	pinin, desmosome associated protein(PNN)
NM_002689	POLA2	Homo sapiens	DNA polymerase alpha 2, accessory subunit(POLA2)
NM_003087	SNCG	Homo sapiens	synuclein gamma(SNCG)
NM_015392	NPDC1	Homo sapiens	neural proliferation, differentiation and control 1(NPDC1)
NM_003089	SNRNP70	Homo sapiens	small nuclear ribonucleoprotein U1 subunit 70(SNRNP70)
NM_002691	POLD1	Homo sapiens	DNA polymerase delta 1, catalytic subunit(POLD1)
NM_003083	SNAPC2	Homo sapiens	small nuclear RNA activating complex polypeptide 2(SNAPC2)
NM_015399	brms1	Homo sapiens	breast cancer metastasis suppressor 1(BRMS1)
NM_002693	POLG	Homo sapiens	DNA polymerase gamma, catalytic subunit(POLG)
NM_015397	DCAF12	Homo sapiens	DDB1 and CUL4 associated factor 12(DCAF12)
NM_003086	SNAPC4	Homo sapiens	small nuclear RNA activating complex polypeptide 4(SNAPC4)
NM_001174061	SMG7	Homo sapiens	SMG7, nonsense mediated mRNA decay factor(SMG7)
NM_015391	ANAPC13	Homo sapiens	anaphase promoting complex subunit 13(ANAPC13)
NM_001297600	HSPBP1	Homo sapiens	HSPA (Hsp70) binding protein 1(HSPBP1)
NM_003069	SMARCA1	Homo sapiens	SWI/SNF related, matrix associated, actin dependent regulator of chromatin, subfamily a, member 1(SMARCA1)
NM_020964	EPG5	Homo sapiens	ectopic P-granules autophagy protein 5 homolog(EPG5)
NM_002634	PHB	Homo sapiens	prohibitin(PHB)
NM_024309	TNIP2	Homo sapiens	TNFAIP3 interacting protein 2(TNIP2)
NM_002631	PGD	Homo sapiens	phosphogluconate dehydrogenase(PGD)
NM_020967	NCOA5	Homo sapiens	nuclear receptor coactivator 5(NCOA5)
NM_024308	DHRS11	Homo sapiens	dehydrogenase/reductase 11(DHRS11)
NM_001199900	PDK2	Homo sapiens	pyruvate dehydrogenase kinase 2(PDK2)
NM_001174096	ZEB1	Homo sapiens	zinc finger E-box binding homeobox 1(ZEB1)
NM_024301	FKRP	Homo sapiens	fukutin related protein(FKRP)
NM_020960	GPR107	Homo sapiens	G protein-coupled receptor 107(GPR107)
NM_003075	SMARCC2	Homo sapiens	SWI/SNF related, matrix associated, actin dependent regulator of chromatin subfamily c member 2(SMARCC2)
NM_003074	SMARCC1	Homo sapiens	SWI/SNF related, matrix associated, actin dependent regulator of chromatin subfamily c member 1(SMARCC1)
NM_003073	SMARCB1	Homo sapiens	SWI/SNF related, matrix associated, actin dependent regulator of chromatin, subfamily b, member 1(SMARCB1)
NM_001191061	SLC25A22	Homo sapiens	solute carrier family 25 member 22(SLC25A22)
NM_003072	SMARCA4	Homo sapiens	SWI/SNF related, matrix associated, actin dependent regulator of chromatin, subfamily a, member 4(SMARCA4)
NM_003079	SMARCE1	Homo sapiens	SWI/SNF related, matrix associated, actin dependent regulator of chromatin, subfamily e, member 1(SMARCE1)
NM_001137675	ATXN1L	Homo sapiens	ataxin 1 like(ATXN1L)
NM_002622	PFDN1	Homo sapiens	prefoldin subunit 1(PFDN1)
NM_002623	PFDN4	Homo sapiens	prefoldin subunit 4(PFDN4)
NM_024319	c1orf35	Homo sapiens	chromosome 1 open reading frame 35(C1orf35)
NM_024315	TMEM243	Homo sapiens	transmembrane protein 243(TMEM243)
NM_024316	LENG1	Homo sapiens	leukocyte receptor cluster member 1(LENG1)
NM_024310	PLEKHF1	Homo sapiens	pleckstrin homology and FYVE domain containing 1(PLEKHF1)
NM_001190317	IP6K2	Homo sapiens	inositol hexakisphosphate kinase 2(IP6K2)
NM_002626	PFKL	Homo sapiens	phosphofructokinase, liver type(PFKL)
NM_002627	PFKP	Homo sapiens	phosphofructokinase, platelet(PFKP)
NM_024312	GNPTAB	Homo sapiens	N-acetylglucosamine-1-phosphate transferase alpha and beta subunits(GNPTAB)
NM_024313	NOL12	Homo sapiens	nucleolar protein 12(NOL12)
NM_001190316	IP6K2	Homo sapiens	inositol hexakisphosphate kinase 2(IP6K2)
NM_003068	SNAI2	Homo sapiens	snail family transcriptional repressor 2(SNAI2)
NM_001137673	ILF3	Homo sapiens	interleukin enhancer binding factor 3(ILF3)
NM_144679	TEPSIN	Homo sapiens	TEPSIN, adaptor related protein complex 4 accessory protein(TEPSIN)
NM_144677	MGAT5B	Homo sapiens	mannosyl (alpha-1,6-)-glycoprotein beta-1,6-N-acetyl-glucosaminyltransferase, isozyme B(MGAT5B)
NM_001012508	SPRN	Homo sapiens	shadow of prion protein homolog (zebrafish)(SPRN)
NM_020983	ADCY6	Homo sapiens	adenylate cyclase 6(ADCY6)
NM_002659	PLAUR	Homo sapiens	plasminogen activator, urokinase receptor(PLAUR)
NM_001199919	PGM3	Homo sapiens	phosphoglucomutase 3(PGM3)
NM_001206747	CAV2	Homo sapiens	caveolin 2(CAV2)
NM_001201545	RBM15	Homo sapiens	RNA binding motif protein 15(RBM15)
NM_002660	PLCG1	Homo sapiens	phospholipase C gamma 1(PLCG1)
NM_003051	SLC16A1	Homo sapiens	solute carrier family 16 member 1(SLC16A1)
NM_144684	ZNF480	Homo sapiens	zinc finger protein 480(ZNF480)
NM_002640	SERPINB8	Homo sapiens	serpin family B member 8(SERPINB8)
NM_144683	DHRS13	Homo sapiens	dehydrogenase/reductase 13(DHRS13)
NM_003036	SKI	Homo sapiens	SKI proto-oncogene(SKI)
NM_002645	PIK3C2A	Homo sapiens	phosphatidylinositol-4-phosphate 3-kinase catalytic subunit type 2 alpha(PIK3C2A)
NM_003038	SLC1A4	Homo sapiens	solute carrier family 1 member 4(SLC1A4)
NM_002648	PIM1	Homo sapiens	Pim-1 proto-oncogene, serine/threonine kinase(PIM1)
NM_203301	FBXO33	Homo sapiens	F-box protein 33(FBXO33)
NM_001166110	PALLD	Homo sapiens	palladin, cytoskeletal associated protein(PALLD)
NM_001166111	PNPLA6	Homo sapiens	patatin like phospholipase domain containing 6(PNPLA6)
NM_001166114	PNPLA6	Homo sapiens	patatin like phospholipase domain containing 6(PNPLA6)
NM_001206736	NSFL1C	Homo sapiens	NSFL1 cofactor(NSFL1C)
NM_003043	SLC6A6	Homo sapiens	solute carrier family 6 member 6(SLC6A6)
NM_003045	SLC7A1	Homo sapiens	solute carrier family 7 member 1(SLC7A1)
NM_001201552	ZNF821	Homo sapiens	zinc finger protein 821(ZNF821)
NM_003040	SLC4A2	Homo sapiens	solute carrier family 4 member 2(SLC4A2)
NM_004162	RAB5A	Homo sapiens	RAB5A, member RAS oncogene family(RAB5A)
NM_004161	RAB1A	Homo sapiens	RAB1A, member RAS oncogene family(RAB1A)
NM_004168	SDHA	Homo sapiens	succinate dehydrogenase complex flavoprotein subunit A(SDHA)
NM_001282799	R3HDM1	Homo sapiens	R3H domain containing 1(R3HDM1)
NM_173791	PDZD8	Homo sapiens	PDZ domain containing 8(PDZD8)
NM_173794	FUNDC1	Homo sapiens	FUN14 domain containing 1(FUNDC1)
NM_001278247	RWDD3	Homo sapiens	RWD domain containing 3(RWDD3)
NM_001112718	LIMCH1	Homo sapiens	LIM and calponin homology domains 1(LIMCH1)
NM_001136113	POMT1	Homo sapiens	protein O-mannosyltransferase 1(POMT1)
NM_030640	DUSP16	Homo sapiens	dual specificity phosphatase 16(DUSP16)
NM_004157	PRKAR2A	Homo sapiens	protein kinase cAMP-dependent type II regulatory subunit alpha(PRKAR2A)
NM_030649	acap3	Homo sapiens	ArfGAP with coiled-coil, ankyrin repeat and PH domains 3(ACAP3)
NM_030648	SETD7	Homo sapiens	SET domain containing lysine methyltransferase 7(SETD7)
NM_001278230	RUSC1	Homo sapiens	RUN and SH3 domain containing 1(RUSC1)
NM_030645	SH3BP5L	Homo sapiens	SH3 binding domain protein 5 like(SH3BP5L)
NM_001539	DNAJA1	Homo sapiens	DnaJ heat shock protein family (Hsp40) member A1(DNAJA1)
NM_001533	HNRNPL	Homo sapiens	heterogeneous nuclear ribonucleoprotein L(HNRNPL)
NM_004147	DRG1	Homo sapiens	developmentally regulated GTP binding protein 1(DRG1)
NM_001535	PRMT2	Homo sapiens	protein arginine methyltransferase 2(PRMT2)
NM_001136108	R3HCC1	Homo sapiens	R3H domain and coiled-coil containing 1(R3HCC1)
NM_001531	MR1	Homo sapiens	major histocompatibility complex, class I-related(MR1)
NM_001532	SLC29A2	Homo sapiens	solute carrier family 29 member 2(SLC29A2)
NM_001206702	SP100	Homo sapiens	SP100 nuclear antigen(SP100)
NM_004140	LLGL1	Homo sapiens	LLGL1, scribble cell polarity complex component(LLGL1)
NM_030674	SLC38A1	Homo sapiens	solute carrier family 38 member 1(SLC38A1)
NM_001297697	CCDC125	Homo sapiens	coiled-coil domain containing 125(CCDC125)
NM_001112736	FAM208A	Homo sapiens	family with sequence similarity 208 member A(FAM208A)
NM_001136139	TCF3	Homo sapiens	transcription factor 3(TCF3)
NM_001567	INPPL1	Homo sapiens	inositol polyphosphate phosphatase like 1(INPPL1)
NM_004134	HSPA9	Homo sapiens	heat shock protein family A (Hsp70) member 9(HSPA9)
NM_175902	OGFOD3	Homo sapiens	2-oxoglutarate and iron dependent oxygenase domain containing 3(OGFOD3)
NM_001560	IL13RA1	Homo sapiens	interleukin 13 receptor subunit alpha 1(IL13RA1)
NM_001282782	TRMU	Homo sapiens	tRNA 5-methylaminomethyl-2-thiouridylate methyltransferase(TRMU)
NM_030666	SERPINB1	Homo sapiens	serpin family B member 1(SERPINB1)
NM_030665	RAI1	Homo sapiens	retinoic acid induced 1(RAI1)
NM_001112726	CEP170B	Homo sapiens	centrosomal protein 170B(CEP170B)
NM_001551	IGBP1	Homo sapiens	immunoglobulin (CD79A) binding protein 1(IGBP1)
NM_175907	ZADH2	Homo sapiens	zinc binding alcohol dehydrogenase domain containing 2(ZADH2)
NM_001552	IGFBP4	Homo sapiens	insulin like growth factor binding protein 4(IGFBP4)
NM_001554	CYR61	Homo sapiens	cysteine rich angiogenic inducer 61(CYR61)
NM_001556	IKBKB	Homo sapiens	inhibitor of kappa light polypeptide gene enhancer in B-cells, kinase beta(IKBKB)
NM_004128	GTF2F2	Homo sapiens	general transcription factor IIF subunit 2(GTF2F2)
NM_016496	2020-03-02	Homo sapiens	membrane associated ring-CH-type finger 2(MARCH2)
NM_016498	MTFP1	Homo sapiens	mitochondrial fission process 1(MTFP1)
NM_001136156	ZNF507	Homo sapiens	zinc finger protein 507(ZNF507)
NM_016494	RNF181	Homo sapiens	ring finger protein 181(RNF181)
NM_001136159	OTUD5	Homo sapiens	OTU deubiquitinase 5(OTUD5)
NM_001587	OCRL	Homo sapiens	OCRL, inositol polyphosphate-5-phosphatase(OCRL)
NM_032815	NFATC2IP	Homo sapiens	nuclear factor of activated T-cells 2 interacting protein(NFATC2IP)
NM_032813	TMTC4	Homo sapiens	transmembrane and tetratricopeptide repeat containing 4(TMTC4)
NM_032811	TBRG1	Homo sapiens	transforming growth factor beta regulator 1(TBRG1)
NM_004187	KDM5C	Homo sapiens	lysine demethylase 5C(KDM5C)
NM_016476	ANAPC11	Homo sapiens	anaphase promoting complex subunit 11(ANAPC11)
NM_004184	WARS	Homo sapiens	tryptophanyl-tRNA synthetase(WARS)
NM_016468	COX16	Homo sapiens	COX16, cytochrome c oxidase assembly homolog(COX16)
NM_001242495	FAM156A	Homo sapiens	family with sequence similarity 156 member A(FAM156A)
NM_203397	MBLAC1	Homo sapiens	metallo-beta-lactamase domain containing 1(MBLAC1)
NM_032804	ADO	Homo sapiens	2-aminoethanethiol dioxygenase(ADO)
NM_016480	PAIP2	Homo sapiens	poly(A) binding protein interacting protein 2(PAIP2)
NM_032800	c1orf198	Homo sapiens	chromosome 1 open reading frame 198(C1orf198)
NM_001297648	CNKSR1	Homo sapiens	connector enhancer of kinase suppressor of Ras 1(CNKSR1)
NM_004176	SREBF1	Homo sapiens	sterol regulatory element binding transcription factor 1(SREBF1)
NM_004177	STX3	Homo sapiens	syntaxin 3(STX3)
NM_016481	TRMO	Homo sapiens	tRNA methyltransferase O(TRMO)
NM_004175	SNRPD3	Homo sapiens	small nuclear ribonucleoprotein D3 polypeptide(SNRPD3)
NM_016479	SHISA5	Homo sapiens	shisa family member 5(SHISA5)
NM_016478	ZC3HC1	Homo sapiens	zinc finger C3HC-type containing 1(ZC3HC1)
NM_004169	SHMT1	Homo sapiens	serine hydroxymethyltransferase 1(SHMT1)
NM_203383	RNH1	Homo sapiens	ribonuclease/angiogenin inhibitor 1(RNH1)
NM_203388	RNH1	Homo sapiens	ribonuclease/angiogenin inhibitor 1(RNH1)
NM_032809	MIGA2	Homo sapiens	mitoguardin 2(MIGA2)
NM_001924	GADD45A	Homo sapiens	growth arrest and DNA damage inducible alpha(GADD45A)
NM_001921	DCTD	Homo sapiens	dCMP deaminase(DCTD)
NM_207328	GPAT2	Homo sapiens	glycerol-3-phosphate acyltransferase 2, mitochondrial(GPAT2)
NM_015698	GPKOW	Homo sapiens	G-patch domain and KOW motifs(GPKOW)
NM_207332	erich1	Homo sapiens	glutamate rich 1(ERICH1)
NM_205847	GMPPA	Homo sapiens	GDP-mannose pyrophosphorylase A(GMPPA)
NM_001285404	THOC7	Homo sapiens	THO complex 7(THOC7)
NM_001915	CYB561	Homo sapiens	cytochrome b561(CYB561)
NM_001916	Cyc1	Homo sapiens	cytochrome c1(CYC1)
NM_001912	ctsl	Homo sapiens	cathepsin L(CTSL)
NM_207318	FAM199X	Homo sapiens	family with sequence similarity 199, X-linked(FAM199X)
NM_001004125	TUSC1	Homo sapiens	tumor suppressor candidate 1(TUSC1)
NM_198850	PHLDB3	Homo sapiens	pleckstrin homology like domain family B member 3(PHLDB3)
NM_001146110	MIER1	Homo sapiens	MIER1 transcriptional regulator(MIER1)
NM_001919	ECI1	Homo sapiens	enoyl-CoA delta isomerase 1(ECI1)
NM_001902	CTH	Homo sapiens	cystathionine gamma-lyase(CTH)
NM_001903	CTNNA1	Homo sapiens	catenin alpha 1(CTNNA1)
NM_001901	CTGF	Homo sapiens	connective tissue growth factor(CTGF)
NM_001184888	NIPA2	Homo sapiens	non imprinted in Prader-Willi/Angelman syndrome 2(NIPA2)
NM_001905	CTPS1	Homo sapiens	CTP synthase 1(CTPS1)
NM_198847	FAM111A	Homo sapiens	family with sequence similarity 111 member A(FAM111A)
NM_001909	CTSD	Homo sapiens	cathepsin D(CTSD)
NM_205861	DHDDS	Homo sapiens	dehydrodolichyl diphosphate synthase subunit(DHDDS)
NM_001267536	GOLGA6L4	Homo sapiens	golgin A6 family-like 4(GOLGA6L4)
NM_198836	ACACA	Homo sapiens	acetyl-CoA carboxylase alpha(ACACA)
NM_198833	SERPINB8	Homo sapiens	serpin family B member 8(SERPINB8)
NM_001244752	ANKRD18B	Homo sapiens	ankyrin repeat domain 18B(ANKRD18B)
NM_015658	NOC2L	Homo sapiens	NOC2 like nucleolar associated transcriptional repressor(NOC2L)
NM_015653	RIBC2	Homo sapiens	RIB43A domain with coiled-coils 2(RIBC2)
NM_001006618	MAPKAP1	Homo sapiens	mitogen-activated protein kinase associated protein 1(MAPKAP1)
NM_001080533	UNC119B	Homo sapiens	unc-119 lipid binding chaperone B(UNC119B)
NM_020834	HOMEZ	Homo sapiens	homeobox and leucine zipper encoding(HOMEZ)
NM_020831	MKL1	Homo sapiens	megakaryoblastic leukemia (translocation) 1(MKL1)
NM_020832	ZNF687	Homo sapiens	zinc finger protein 687(ZNF687)
NM_001198780	ARPC4	Homo sapiens	actin related protein 2/3 complex subunit 4(ARPC4)
NM_015665	AAAS	Homo sapiens	aladin WD repeat nucleoporin(AAAS)
NM_001005291	SREBF1	Homo sapiens	sterol regulatory element binding transcription factor 1(SREBF1)
NM_001080542	FBF1	Homo sapiens	Fas binding factor 1(FBF1)
NM_001080543	CACTIN	Homo sapiens	cactin, spliceosome C complex subunit(CACTIN)
NM_001293235	MED15	Homo sapiens	mediator complex subunit 15(MED15)
NM_001256494	MAN2C1	Homo sapiens	mannosidase alpha class 2C member 1(MAN2C1)
NM_015670	SENP3	Homo sapiens	SUMO1/sentrin/SMT3 specific peptidase 3(SENP3)
NM_020802	CEP126	Homo sapiens	centrosomal protein 126(CEP126)
NM_015678	NBEA	Homo sapiens	neurobeachin(NBEA)
NM_015675	GADD45B	Homo sapiens	growth arrest and DNA damage inducible beta(GADD45B)
NM_001013257	bcam	Homo sapiens	basal cell adhesion molecule (Lutheran blood group)(BCAM)
NM_001013258	ZNF789	Homo sapiens	zinc finger protein 789(ZNF789)
NM_198881	TBC1D8B	Homo sapiens	TBC1 domain family member 8B(TBC1D8B)
NM_198880	QRICH1	Homo sapiens	glutamine rich 1(QRICH1)
NM_015680	CNPPD1	Homo sapiens	cyclin Pas1/PHO80 domain containing 1(CNPPD1)
NM_198889	ANKRD17	Homo sapiens	ankyrin repeat domain 17(ANKRD17)
NM_020806	GPHN	Homo sapiens	gephyrin(GPHN)
NM_024519	FAM65A	Homo sapiens	family with sequence similarity 65 member A(FAM65A)
NM_024516	PAGR1	Homo sapiens	PAXIP1 associated glutamate rich protein 1(PAGR1)
NM_020810	TRMT5	Homo sapiens	tRNA methyltransferase 5(TRMT5)
NM_024511	HAUS3	Homo sapiens	HAUS augmin like complex subunit 3(HAUS3)
NM_024513	FYCO1	Homo sapiens	FYVE and coiled-coil domain containing 1(FYCO1)
NM_001005271	CHD3	Homo sapiens	chromodomain helicase DNA binding protein 3(CHD3)
NM_001271561	PRNP	Homo sapiens	prion protein(PRNP)
NM_015691	WWC3	Homo sapiens	WWC family member 3(WWC3)
NM_015694	ZNF777	Homo sapiens	zinc finger protein 777(ZNF777)
NM_015695	BRPF3	Homo sapiens	bromodomain and PHD finger containing 3(BRPF3)
NM_001008860	NIPA2	Homo sapiens	non imprinted in Prader-Willi/Angelman syndrome 2(NIPA2)
NM_001077239	RNF214	Homo sapiens	ring finger protein 214(RNF214)
NM_057749	CCNE2	Homo sapiens	cyclin E2(CCNE2)
NM_001002878	THOC5	Homo sapiens	THO complex 5(THOC5)
NM_021913	AXL	Homo sapiens	AXL receptor tyrosine kinase(AXL)
NM_021928	SPCS3	Homo sapiens	signal peptidase complex subunit 3(SPCS3)
NM_001293273	MCCC1	Homo sapiens	methylcrotonoyl-CoA carboxylase 1(MCCC1)
NM_015629	PRPF31	Homo sapiens	pre-mRNA processing factor 31(PRPF31)
NM_021922	FANCE	Homo sapiens	Fanconi anemia complementation group E(FANCE)
NM_015627	LDLRAP1	Homo sapiens	low density lipoprotein receptor adaptor protein 1(LDLRAP1)
NM_001267597	ZNF248	Homo sapiens	zinc finger protein 248(ZNF248)
NM_015622	CCZ1	Homo sapiens	CCZ1 homolog, vacuolar protein trafficking and biogenesis associated(CCZ1)
NM_001294338	CLK2	Homo sapiens	CDC like kinase 2(CLK2)
NM_032996	CASP9	Homo sapiens	caspase 9(CASP9)
NM_015641	TES	Homo sapiens	testin LIM domain protein(TES)
NM_001293286	SPATS2	Homo sapiens	spermatogenesis associated serine rich 2(SPATS2)
NM_032998	DEDD	Homo sapiens	death effector domain containing(DEDD)
NM_001988	EVPL	Homo sapiens	envoplakin(EVPL)
NM_015631	TCTN3	Homo sapiens	tectonic family member 3(TCTN3)
NM_015634	kif1bp	Homo sapiens	KIF1 binding protein(KIF1BP)
NM_001983	ercc1	Homo sapiens	ERCC excision repair 1, endonuclease non-catalytic subunit(ERCC1)
NM_001984	ESD	Homo sapiens	esterase D(ESD)
NM_001985	ETFB	Homo sapiens	electron transfer flavoprotein beta subunit(ETFB)
NM_015635	GAPVD1	Homo sapiens	GTPase activating protein and VPS9 domains 1(GAPVD1)
NM_015638	TRPC4AP	Homo sapiens	transient receptor potential cation channel subfamily C member 4 associated protein(TRPC4AP)
NM_001282404	MDH2	Homo sapiens	malate dehydrogenase 2(MDH2)
NM_032982	CASP2	Homo sapiens	caspase 2(CASP2)
NM_032989	BAD	Homo sapiens	BCL2 associated agonist of cell death(BAD)
NM_001032221	STXBP1	Homo sapiens	syntaxin binding protein 1(STXBP1)
NM_001144936	c11orf95	Homo sapiens	chromosome 11 open reading frame 95(C11orf95)
NM_001975	ENO2	Homo sapiens	enolase 2(ENO2)
NM_015649	IRF2BP1	Homo sapiens	interferon regulatory factor 2 binding protein 1(IRF2BP1)
NM_001976	ENO3	Homo sapiens	enolase 3(ENO3)
NM_001973	ELK4	Homo sapiens	ELK4, ETS transcription factor(ELK4)
NM_015646	RAP1B	Homo sapiens	RAP1B, member of RAS oncogene family(RAP1B)
NM_001197260	DOK1	Homo sapiens	docking protein 1(DOK1)
NM_032970	SEC22C	Homo sapiens	SEC22 homolog C, vesicle trafficking protein(SEC22C)
NM_001267548	ARFRP1	Homo sapiens	ADP ribosylation factor related protein 1(ARFRP1)
NM_001002836	ZNF787	Homo sapiens	zinc finger protein 787(ZNF787)
NM_138799	MBOAT2	Homo sapiens	membrane bound O-acyltransferase domain containing 2(MBOAT2)
NM_138798	MITD1	Homo sapiens	microtubule interacting and trafficking domain containing 1(MITD1)
NM_001969	EIF5	Homo sapiens	eukaryotic translation initiation factor 5(EIF5)
NM_194332	RNF38	Homo sapiens	ring finger protein 38(RNF38)
NM_001286984	CNTLN	Homo sapiens	centlein(CNTLN)
NM_032960	MAPKAPK2	Homo sapiens	mitogen-activated protein kinase-activated protein kinase 2(MAPKAPK2)
NM_032961	PCDH10	Homo sapiens	protocadherin 10(PCDH10)
NM_001951	E2F5	Homo sapiens	E2F transcription factor 5(E2F5)
NM_182905	WASH1	Homo sapiens	WAS protein family homolog 1(WASH1)
NM_001950	E2F4	Homo sapiens	E2F transcription factor 4(E2F4)
NM_001002844	ZNF280D	Homo sapiens	zinc finger protein 280D(ZNF280D)
NM_001144995	CCDC85C	Homo sapiens	coiled-coil domain containing 85C(CCDC85C)
NM_001079906	ZNF331	Homo sapiens	zinc finger protein 331(ZNF331)
NM_032959	POLR2J2	Homo sapiens	RNA polymerase II subunit J2(POLR2J2)
NM_001940	ATN1	Homo sapiens	atrophin 1(ATN1)
NM_001943	DSG2	Homo sapiens	desmoglein 2(DSG2)
NM_001945	HBEGF	Homo sapiens	heparin binding EGF like growth factor(HBEGF)
NM_001947	DUSP7	Homo sapiens	dual specificity phosphatase 7(DUSP7)
NM_001949	E2F3	Homo sapiens	E2F transcription factor 3(E2F3)
NM_001100590	KIAA0232	Homo sapiens	KIAA0232(KIAA0232)
NM_001267571	TBC1D2	Homo sapiens	TBC1 domain family member 2(TBC1D2)
NM_015601	HERC4	Homo sapiens	HECT and RLD domain containing E3 ubiquitin protein ligase 4(HERC4)
NM_134323	TARBP2	Homo sapiens	TARBP2, RISC loading complex RNA binding subunit(TARBP2)
NM_182924	MICALL2	Homo sapiens	MICAL like 2(MICALL2)
NM_013995	LAMP2	Homo sapiens	lysosomal associated membrane protein 2(LAMP2)
NM_001931	DLAT	Homo sapiens	dihydrolipoamide S-acetyltransferase(DLAT)
NM_015602	TOR1AIP1	Homo sapiens	torsin 1A interacting protein 1(TOR1AIP1)
NM_015603	CCDC9	Homo sapiens	coiled-coil domain containing 9(CCDC9)
NM_001100595	SKA2	Homo sapiens	spindle and kinetochore associated complex subunit 2(SKA2)
NM_138769	RHOT2	Homo sapiens	ras homolog family member T2(RHOT2)
NM_001301317	TUFT1	Homo sapiens	tuftelin 1(TUFT1)
NM_032928	tmem141	Homo sapiens	transmembrane protein 141(TMEM141)
NM_001257989	TYMP	Homo sapiens	thymidine phosphorylase(TYMP)
NM_031480	RIOK1	Homo sapiens	RIO kinase 1(RIOK1)
NM_138774	R3HDM4	Homo sapiens	R3H domain containing 4(R3HDM4)
NM_173485	TSHZ2	Homo sapiens	teashirt zinc finger homeobox 2(TSHZ2)
NM_138773	SLC25A46	Homo sapiens	solute carrier family 25 member 46(SLC25A46)
NM_032927	TMEM128	Homo sapiens	transmembrane protein 128(TMEM128)
NM_032926	TCEAL3	Homo sapiens	transcription elongation factor A like 3(TCEAL3)
NM_006197	PCM1	Homo sapiens	pericentriolar material 1(PCM1)
NM_021991	JUP	Homo sapiens	junction plakoglobin(JUP)
NM_001301324	CGREF1	Homo sapiens	cell growth regulator with EF-hand domain 1(CGREF1)
NM_001002913	PTRH1	Homo sapiens	peptidyl-tRNA hydrolase 1 homolog(PTRH1)
NM_001002914	KCTD11	Homo sapiens	potassium channel tetramerization domain containing 11(KCTD11)
NM_031490	LONP2	Homo sapiens	lon peptidase 2, peroxisomal(LONP2)
NM_031484	MARVELD1	Homo sapiens	MARVEL domain containing 1(MARVELD1)
NM_031485	GRWD1	Homo sapiens	glutamate rich WD repeat containing 1(GRWD1)
NM_001163735	MYO19	Homo sapiens	myosin XIX(MYO19)
NM_031488	L3MBTL2	Homo sapiens	L3MBTL2 polycomb repressive complex 1 subunit(L3MBTL2)
NM_001257990	FBXO7	Homo sapiens	F-box protein 7(FBXO7)
NM_001282450	ESRRA	Homo sapiens	estrogen related receptor alpha(ESRRA)
NM_138761	BAX	Homo sapiens	BCL2 associated X, apoptosis regulator(BAX)
NM_001002909	GPATCH8	Homo sapiens	G-patch domain containing 8(GPATCH8)
NM_001077199	SREK1	Homo sapiens	splicing regulatory glutamic acid and lysine rich protein 1(SREK1)
NM_001297776	RIMKLB	Homo sapiens	ribosomal modification protein rimK like family member B(RIMKLB)
NM_024496	IRF2BPL	Homo sapiens	interferon regulatory factor 2 binding protein like(IRF2BPL)
NM_021980	OPTN	Homo sapiens	optineurin(OPTN)
NM_017828	COMMD4	Homo sapiens	COMM domain containing 4(COMMD4)
NM_021982	sec24a	Homo sapiens	SEC24 homolog A, COPII coat complex component(SEC24A)
NM_001113756	TYMP	Homo sapiens	thymidine phosphorylase(TYMP)
NM_017825	ADPRHL2	Homo sapiens	ADP-ribosylhydrolase like 2(ADPRHL2)
NM_017824	2020-03-05	Homo sapiens	membrane associated ring-CH-type finger 5(MARCH5)
NM_173469	UBE2Q2	Homo sapiens	ubiquitin conjugating enzyme E2 Q2(UBE2Q2)
NM_031450	c11orf68	Homo sapiens	chromosome 11 open reading frame 68(C11orf68)
NM_031452	FAM103A1	Homo sapiens	family with sequence similarity 103 member A1(FAM103A1)
NM_138792	LEO1	Homo sapiens	LEO1 homolog, Paf1/RNA polymerase II complex component(LEO1)
NM_194356	STX2	Homo sapiens	syntaxin 2(STX2)
NM_138795	ARL8A	Homo sapiens	ADP ribosylation factor like GTPase 8A(ARL8A)
NM_031459	SESN2	Homo sapiens	sestrin 2(SESN2)
NM_032905	RBM17	Homo sapiens	RNA binding motif protein 17(RBM17)
NM_138794	LYPLAL1	Homo sapiens	lysophospholipase like 1(LYPLAL1)
NM_001278792	RFC2	Homo sapiens	replication factor C subunit 2(RFC2)
NM_017817	RAB20	Homo sapiens	RAB20, member RAS oncogene family(RAB20)
NM_138777	MRRF	Homo sapiens	mitochondrial ribosome recycling factor(MRRF)
NM_021971	GMPPB	Homo sapiens	GDP-mannose pyrophosphorylase B(GMPPB)
NM_001256409	LRRC42	Homo sapiens	leucine rich repeat containing 42(LRRC42)
NM_001144888	BAIAP2	Homo sapiens	BAI1 associated protein 2(BAIAP2)
NM_001256402	ELOVL1	Homo sapiens	ELOVL fatty acid elongase 1(ELOVL1)
NM_021977	SLC22A3	Homo sapiens	solute carrier family 22 member 3(SLC22A3)
NM_021975	RELA	Homo sapiens	RELA proto-oncogene, NF-kB subunit(RELA)
NM_182838	SLC35E2	Homo sapiens	solute carrier family 35 member E2(SLC35E2)
NM_017813	IMPAD1	Homo sapiens	inositol monophosphatase domain containing 1(IMPAD1)
NM_017816	LYAR	Homo sapiens	Ly1 antibody reactive(LYAR)
NM_001282476	APPBP2	Homo sapiens	amyloid beta precursor protein binding protein 2(APPBP2)
NM_182832	PLAC4	Homo sapiens	placenta specific 4(PLAC4)
NM_031462	CD99L2	Homo sapiens	CD99 molecule like 2(CD99L2)
NM_031463	HSDL1	Homo sapiens	hydroxysteroid dehydrogenase like 1(HSDL1)
NM_173470	MMGT1	Homo sapiens	membrane magnesium transporter 1(MMGT1)
NM_138782	FCHO2	Homo sapiens	FCH domain only 2(FCHO2)
NM_173473	ANAPC16	Homo sapiens	anaphase promoting complex subunit 16(ANAPC16)
NM_138783	ZNF653	Homo sapiens	zinc finger protein 653(ZNF653)
NM_138785	GINM1	Homo sapiens	glycoprotein integral membrane 1(GINM1)
NM_001130867	ERCC2	Homo sapiens	ERCC excision repair 2, TFIIH core complex helicase subunit(ERCC2)
NM_021964	ZNF148	Homo sapiens	zinc finger protein 148(ZNF148)
NM_001130864	PWWP2A	Homo sapiens	PWWP domain containing 2A(PWWP2A)
NM_138729	ST7L	Homo sapiens	suppression of tumorigenicity 7 like(ST7L)
NM_006156	NEDD8	Homo sapiens	neural precursor cell expressed, developmentally down-regulated 8(NEDD8)
NM_006155	SEPT2	Homo sapiens	septin 2(SEPT2)
NM_012099	CD3EAP	Homo sapiens	CD3e molecule associated protein(CD3EAP)
NM_012096	APPL1	Homo sapiens	adaptor protein, phosphotyrosine interacting with PH domain and leucine zipper 1(APPL1)
NM_001163788	PTBP3	Homo sapiens	polypyrimidine tract binding protein 3(PTBP3)
NM_174905	FAM98C	Homo sapiens	family with sequence similarity 98 member C(FAM98C)
NM_174907	PPP4R2	Homo sapiens	protein phosphatase 4 regulatory subunit 2(PPP4R2)
NM_174909	TMEM167A	Homo sapiens	transmembrane protein 167A(TMEM167A)
NM_006169	NNMT	Homo sapiens	nicotinamide N-methyltransferase(NNMT)
NM_006164	NFE2L2	Homo sapiens	nuclear factor, erythroid 2 like 2(NFE2L2)
NM_006165	NFRKB	Homo sapiens	nuclear factor related to kappaB binding protein(NFRKB)
NM_001282410	PPP1R7	Homo sapiens	protein phosphatase 1 regulatory subunit 7(PPP1R7)
NM_021943	ZFAND3	Homo sapiens	zinc finger AN1-type containing 3(ZFAND3)
NM_001897	CSPG4	Homo sapiens	chondroitin sulfate proteoglycan 4(CSPG4)
NM_001896	CSNK2A2	Homo sapiens	casein kinase 2 alpha 2(CSNK2A2)
NM_012068	ATF5	Homo sapiens	activating transcription factor 5(ATF5)
NM_021946	BCORL1	Homo sapiens	BCL6 corepressor-like 1(BCORL1)
NM_001895	CSNK2A1	Homo sapiens	casein kinase 2 alpha 1(CSNK2A1)
NM_021940	SMAP1	Homo sapiens	small ArfGAP 1(SMAP1)
NM_006176	NRGN	Homo sapiens	neurogranin(NRGN)
NM_001282445	EHD1	Homo sapiens	EH domain containing 1(EHD1)
NM_012071	COMMD3	Homo sapiens	COMM domain containing 3(COMMD3)
NM_012079	DGAT1	Homo sapiens	diacylglycerol O-acyltransferase 1(DGAT1)
NM_021934	ATG101	Homo sapiens	autophagy related 101(ATG101)
NM_021933	miip	Homo sapiens	migration and invasion inhibitory protein(MIIP)
NM_001130858	PPIP5K1	Homo sapiens	diphosphoinositol pentakisphosphate kinase 1(PPIP5K1)
NM_021937	EEFSEC	Homo sapiens	eukaryotic elongation factor, selenocysteine-tRNA specific(EEFSEC)
NM_021930	RINT1	Homo sapiens	RAD50 interactor 1(RINT1)
NM_006185	NUMA1	Homo sapiens	nuclear mitotic apparatus protein 1(NUMA1)
NM_006186	NR4A2	Homo sapiens	nuclear receptor subfamily 4 group A member 2(NR4A2)
NM_006187	OAS3	Homo sapiens	2'-5'-oligoadenylate synthetase 3(OAS3)
NM_012081	ELL2	Homo sapiens	elongation factor for RNA polymerase II 2(ELL2)
NM_021939	FKBP10	Homo sapiens	FK506 binding protein 10(FKBP10)
NM_012083	FRAT2	Homo sapiens	frequently rearranged in advanced T-cell lymphomas 2(FRAT2)
NM_012086	GTF3C3	Homo sapiens	general transcription factor IIIC subunit 3(GTF3C3)
NM_012087	GTF3C5	Homo sapiens	general transcription factor IIIC subunit 5(GTF3C5)
NM_006184	NUCB1	Homo sapiens	nucleobindin 1(NUCB1)
NM_017895	DDX27	Homo sapiens	DEAD-box helicase 27(DDX27)
NM_017892	PRPF40A	Homo sapiens	pre-mRNA processing factor 40 homolog A(PRPF40A)
NM_001159773	CANT1	Homo sapiens	calcium activated nucleotidase 1(CANT1)
NM_006111	ACAA2	Homo sapiens	acetyl-CoA acyltransferase 2(ACAA2)
NM_006110	CD2BP2	Homo sapiens	CD2 cytoplasmic tail binding protein 2(CD2BP2)
NM_006109	PRMT5	Homo sapiens	protein arginine methyltransferase 5(PRMT5)
NM_020870	SH3RF1	Homo sapiens	SH3 domain containing ring finger 1(SH3RF1)
NM_006107	LUC7L3	Homo sapiens	LUC7 like 3 pre-mRNA splicing factor(LUC7L3)
NM_024418	TSPOAP1	Homo sapiens	TSPO associated protein 1(TSPOAP1)
NM_001256456	CPSF3L	Homo sapiens	cleavage and polyadenylation specific factor 3-like(CPSF3L)
NM_001278739	CYP39A1	Homo sapiens	cytochrome P450 family 39 subfamily A member 1(CYP39A1)
NM_017882	CLN6	Homo sapiens	ceroid-lipofuscinosis, neuronal 6, late infantile, variant(CLN6)
NM_017880	c2orf42	Homo sapiens	chromosome 2 open reading frame 42(C2orf42)
NM_174945	ZNF575	Homo sapiens	zinc finger protein 575(ZNF575)
NM_006122	MAN2A2	Homo sapiens	mannosidase alpha class 2A member 2(MAN2A2)
NM_031407	HUWE1	Homo sapiens	HECT, UBA and WWE domain containing 1, E3 ubiquitin protein ligase(HUWE1)
NM_001184819	GNL3L	Homo sapiens	G protein nucleolar 3 like(GNL3L)
NM_020860	STIM2	Homo sapiens	stromal interaction molecule 2(STIM2)
NM_024408	NOTCH2	Homo sapiens	notch 2(NOTCH2)
NM_001242532	MFSD11	Homo sapiens	major facilitator superfamily domain containing 11(MFSD11)
NM_020865	DHX36	Homo sapiens	DEAH-box helicase 36(DHX36)
NM_020864	NYAP2	Homo sapiens	neuronal tyrosine-phosphorylated phosphoinositide-3-kinase adaptor 2(NYAP2)
NM_017875	SLC25A38	Homo sapiens	solute carrier family 25 member 38(SLC25A38)
NM_001256469	KAT6B	Homo sapiens	lysine acetyltransferase 6B(KAT6B)
NM_174913	NOP9	Homo sapiens	NOP9 nucleolar protein(NOP9)
NM_174910	TCTE3	Homo sapiens	t-complex-associated-testis-expressed 3(TCTE3)
NM_006133	DAGLA	Homo sapiens	diacylglycerol lipase alpha(DAGLA)
NM_006136	CAPZA2	Homo sapiens	capping actin protein of muscle Z-line alpha subunit 2(CAPZA2)
NM_020850	RANBP10	Homo sapiens	RAN binding protein 10(RANBP10)
NM_138704	NSMCE3	Homo sapiens	NSE3 homolog, SMC5-SMC6 complex component(NSMCE3)
NM_020854	KIAA1468	Homo sapiens	KIAA1468(KIAA1468)
NM_020857	vps18	Homo sapiens	VPS18, CORVET/HOPS core subunit(VPS18)
NM_174922	adck5	Homo sapiens	aarF domain containing kinase 5(ADCK5)
NM_024430	PSTPIP2	Homo sapiens	proline-serine-threonine phosphatase interacting protein 2(PSTPIP2)
NM_006141	DYNC1LI2	Homo sapiens	dynein cytoplasmic 1 light intermediate chain 2(DYNC1LI2)
NM_006148	LASP1	Homo sapiens	LIM and SH3 protein 1(LASP1)
NM_006145	DNAJB1	Homo sapiens	DnaJ heat shock protein family (Hsp40) member B1(DNAJB1)
NM_001242559	map4k4	Homo sapiens	mitogen-activated protein kinase kinase kinase kinase 4(MAP4K4)
NM_001006639	TCEAL1	Homo sapiens	transcription elongation factor A like 1(TCEAL1)
NM_020843	SCAPER	Homo sapiens	S-phase cyclin A associated protein in the ER(SCAPER)
NM_001278728	RFXANK	Homo sapiens	regulatory factor X associated ankyrin containing protein(RFXANK)
NM_001256488	GOLGB1	Homo sapiens	golgin B1(GOLGB1)
NM_001006634	ARHGAP17	Homo sapiens	Rho GTPase activating protein 17(ARHGAP17)
NM_020846	SLAIN2	Homo sapiens	SLAIN motif family member 2(SLAIN2)
NM_212539	PRKCD	Homo sapiens	protein kinase C delta(PRKCD)
NM_001297722	ARNTL	Homo sapiens	aryl hydrocarbon receptor nuclear translocator like(ARNTL)
NM_174977	SEC14L4	Homo sapiens	SEC14 like lipid binding 4(SEC14L4)
[truncated: 4,211 more rows]
