# Supplementary material for: m1A-mediated regulation of BIRC2 mRNA stability drives apoptosis evasion and tumor progression in liver cancer
Source: Cell Death Dis. 2026 Apr 16;17(1):630. doi: 10.1038/s41419-026-08731-z (PMC13350948; doi:10.1038/s41419-026-08731-z)
Supplement: Supplementary file 2 — Supplementary Tables [file 41419_2026_8731_MOESM2_ESM.zip › Supplementary Table S7.xlsx]

## Sheet: Table S7-GO analysis
Table S7. Gene Ontology (GO) enrichment analysis of YTHDF3-interacting proteins identified by mass spectrometry
Ribosome	DNA replication	RNA transport	Carbon metabolism	Spliceosome	RNA degradation	Biosynthesis of amino acids	Mismatch repair	Nucleotide excision repair	Citrate cycle (TCA cycle)
RPL10	EIF2S1	DHX15	CPS1	MCM3	DDX6	CPS1	MSH2	CUL4B	ACLY
RPL10A	EIF2S3	HNRNPM	CS	MCM6	DHX36	CS	PCNA	PCNA	CS
RPL12	EIF3A	NCBP1	GLUD1	MCM7	HSPA9	PFKM	RFC2	RFC2	MDH2
RPL14	EIF3B	PRPF40A	HADHA	PCNA	HSPD1	PGAM1	RFC4	RFC4	OGDH
RPL15	EIF3CL	RBM25	MDH2	RFC2	PABPC4	PHGDH	RPA1	RPA1	SDHA
RPL17	EIF3E	RBM8A	OGDH	RFC4	PFKM	PRPS2	SSBP1	RFC5
RPL18	EIF3F	RBMX	PFKM	RPA1	XRN2	SHMT2	RFC5
RPL18A	EIF3I	SF3A1	PGAM1	SSBP1	CNOT1	PSAT1
RPL21	EIF4B	SF3A3	PHGDH	RFC5
RPL22	EIF4G1	SF3B3	PRPS2
RPL23A	EIF5B	SNRNP70	SDHA
RPL24	NCBP1	SNRPA	SHMT2
RPL26	PABPC4	SNRPA1	PSAT1
RPL3	PYM1	SNRPD1
RPL30	RBM8A	SNRPD3
RPL34	STRAP	SNRPE
RPL35A	UPF1	SRSF8
RPL36	EIF3G	PRPF8
RPL38	EIF4G2
RPL4	NUP153
RPL5
RPL6
RPL7
RPL7A
RPL8
RPLP0
RPLP2
RPS10
RPS12
RPS13
RPS14
RPS15
RPS16
RPS17
RPS18
RPS19
RPS2
RPS23
RPS24
RPS26
RPS28
RPS4X
RPS6
RPS7
RPS8
RPSA
RPL36A
